# Supplementary material for: Voice disorders classification using machine learning: a scoping review
Source: Front Digit Health. 2026 Jun 8;8:1800132. doi: 10.3389/fdgth.2026.1800132 (PMC13284133; doi:10.3389/fdgth.2026.1800132)
Supplement: Supplementary file 4 [file Datasheet4.xlsx]

## Sheet: Main
Name	Year	Databases	Subset or Full Database	Includes Private Database	Demographics of participants	Patient Case History	Participant self-reported symptoms	Methods for voice disorder diagnosis	Confidence level of the diagnosis	Whether data were collected in a single session or across multiple sessions	Includes Normal	Classification Labels	Whether the classification is broad spectrum (normal vs pathological) or granular (dysphonia vs nodules vs normal)	Studies comorbidities	Balanced classes	Major/Minor Imbalance (20% variation is minor)	Data Balancing	Input Data	Addresses environmental impact on input data (such as background noise etc.)	Features	Models	Model Diagram	Sufficient details of features & algorithms	Comparison with baseline models (Reported vs Replicated vs Implemented i.e. custom)	Studied interpretability of models	Training/Testing Splits	Training/Testing datasets splitting technique	Evaluation metrics	Best multi-class classification performance metric	Best multi-class classification accuracy	Cross database testing	Code Availability	A description of ablation studies done on the models	Cross pathology testing	Hardware requirements for running the algorithms	Demographics Questions	Additional Notes
A Deep Multimodal Voice Pathology Classifier with Electroglottographic Signal Processing Capabilities	2022	SVD - manually selected samples	Subset	No	speech recordings of the male and female gender	NA	NA	NA	NA	NA	Yes	Normal - 687 Laryngitis - 140 Hyperfunctional Dysphonia - 204 Recurrent Laryngeal Nerve Paralysis - 210	Granular	FALSE	No	Major	Major Imbalance	Vowel /a/, gender, age and EGG signals	FALSE	* 13 MFCC + 13 delta MFCC + 26 mel filter banks * Age, Gender, F0, Jitter, HNR * Closed Quotient values of EGG processed by a CNN	Combination of Convolutional networks and fully connected networks	#VALUE!	TRUE	Reported	FALSE	90% training and 10% test set	Stratified split	Accuracy, Precision, Recall	89.3% total accuracy	89.3	NA	NA	NA	NA	NA	age, gender
A Dimensionality Reduction Based Efficient Multiple Voice Disease Recognition Scheme Using Mel-Frequency Cepstral Coefficients and K-Nearest Neighbors Algorithm	2022	SVD	Subset	No	Class,Male,Female Dysphonia,10,42 Laryngitis,76,47 Renkei's Edema,30,22 Healthy,70,70	NA	NA	NA	NA	NA	Yes	Dysphonia - 52 Laryngitis - 123 Renkei's Edema - 52 Healthy - 140	Granular	FALSE	No	Major	Major Imbalance	Sentence (Good morning, how are you?) - German	FALSE	* 13 MFCC frames concatenated together into a single vector and zero padded to equalize lengths between audio files	PCA/LDA followed by SVM/GMM/KNN/RandomForest/VotingClassifier/ANN	#VALUE!	TRUE	NA	FALSE	Not explicitly mentioned althought they use 10 fold cross validation.	NA	Accuracy, F1, AUC	96.49% total accuracy with LDA and KNN	96.49	NA	NA	NA	NA	NA	NA
A Group Decision Optimization Analogy-Based Deep Learning Architecture for Multiclass Pathology Classification in a Voice Signal	2021	VOICED	Full	No	This dataset has 151 pathological and 57 healthy voice samples, in total 208 adults contributed voice sample belonging of age group 18-70 out of which 135 are female (98 pathological,37 healthy) and 73 are males (52 pathological, 21 healthy)	NA	NA	NA	NA	NA	Yes	Healthy - 55 Hyperkinetic Dypshonia - 72 Hypokinetic Dysphonia - 41 Reflux Laryngitis - 38	Granular	FALSE	Yes - Audio files are split into 0.476s chunks to make more samples per file and then only 380 chunks per class are used	NA	Explicitly Balanced	Vowel /a/	Train a denoising system	* Denoised audio converted using wavelet transform (morse, amor and bump)	Ensemble of GoogleNet, ResNet and MobileNet all modified to use dilation of 3 applied to each wavelet transformed audio	#VALUE!	TRUE	NA	FALSE	80% training, 20% testing	NA	ccuracy (Acc.), error (Err.), sensitivity (Sen.), specificity (Spe.), precision (Pre.), false positive rate (FPR), F1 score, Matthews Correlation Coefficient (MCC), and Cohen’s kappa index	97.7% total accuracy	0.977	NA	NA	NA	NA	All networks are trained using a personal computer (PC) having a Core i77700HQ CPU, 16 GB RAM, and a single Nvidia GeForce 1050Ti GPU	NA
A Modular Deep Learning Architecture for Voice Pathology Classification	2023	FEMH 2019 Challenge	Full	No	NA	how it happened, whether internal surgery took place or not, how severe the gastroesophageal reflux was and so on	symptoms at the time of voice quality degradation,	NA	NA	NA	No	Phonotrauma - 100 Functional Dysphonia - 100 Vocal Palsy - 100 Laryngeal Neoplasm - 100	Granular	FALSE	Yes	NA	Already Balanced	Vowel /a/, 34 demographic questions (categorical or binary)	FALSE Although they use noise input to augment data	13 MFCC, delta MFCC, Mel filterbank, F0, Jitter, HNR Final model includes noise injection for training	Convolutional Neural Network	#VALUE!	TRUE	NA	FALSE	50% training with 4 fold cross validation 50% testing after training	Separate challenge dataset	Accuracy	64.4% total accuracy	64.4	NA	NA	Ablation on growth and complexity of network architecture, input modalities, and loss functions	NA	NA	age, gender, job, habits, and symptoms at the time of voice quality degradation, how it happened, whether internal surgery took place or not, how severe the gastroesophageal reflux was and so on.
A Multi-Representation Ensemble Approach to Classifying Vocal Diseases	2018	FEMH 2018 Challenge	Full	No	NA	NA	NA	NA	NA	NA	Yes	Normal - 50 Vocal Nodules, Polyps, Cysts - 60 Laryngeal Neoplasm - 40 Unilateral Vocal Paralysis - 50	Granular	FALSE	No, class weights are used for imbalance	Minor	Class Weights	Vowel /a/	FALSE	Zero crossing rate, Energy, Entropy of Energy, Spectral Centroid, Spectral Energy, Spectral Spread, Spectral Flux, Spectral Rolloff, 13 MFCC, Chroma Vector, Chrome Deviation, Number of amplitude peaks and valleys	Pipelined ensemble of SVM and Multiple Instance Linear Regression. Additional label propagation and transductive SVM for including test set in training	#VALUE!	TRUE	NA	FALSE	5 fold cross validation on training set (50% of data) 50% testing set (labels revealed after paper)	Separate challenge dataset	Senitivity, Specificity, recall (per pathological class), UAR	88.8% - pathological sensitivity 81.0% - vocal palsy recall 61.0% - phonotrauma recall 81.1% - neoplasm recall	60.67	NA	NA	NA	NA	NA	NA
A Robust Approach of Estimating Voice Disorder Due to Thyroid Disease	2021	Custom dataset	Full	Yes	150 voice samples of male and female with and without thyroid disease	NA	NA	NA	NA	NA	Yes	Normal - 75 Hypothyroidism - 120 Hyperthyroidism - 13	Granular	FALSE	No	Major	Major Imbalance	Unclear. (Possibly irrelevant paper for our review?)	FALSE	MFCC	Combined HMM and SVM	NA	TRUE	Reported	FALSE	Normal - 60 train, 15 test Hypothyroidism - 90 train, 30 test Hyperthyroidism - 10 train, 3 test	NA	Precision, Accuracy	Results don't add up as they are reported on either 19 samples, 40 samples or 70 samples while the test set should be 48 samples	97.28	NA	NA	NA	NA	NA	NA
An efficient voice pathology classification scheme based on applying multi-layer linear discriminant analysis to wavelet packet-based features	2014	MEEI	Subset	No	Class, Male (Mean age +/- stddev), Female (Mean age +/- stddev) A-P squeezing, 28 (50.1 +/- 15.68), 44 (47.27 +/- 19.12) Gastric Reflux, 24 (45.33 +/- 16.61), 24 (45.33 +/- 15.66) Hyperfunction, 31 (50.39 +/- 17.19), 54 (46.96 +/- 18.89) Normal, 18 (37.11 +/- 8.33), 35 (36.26 +/- 9.96)	NA	NA	NA	NA	NA	Yes	Normal - 53 A-P squeezing - 72 Gastric Reflux - 48 Hyperfunction - 85	Granular	FALSE	No	Major	Major Imbalance	Vowel /a/	FALSE	Energy and Entropy features of discrete wavelet packet transform	LDA followed by MLP	#VALUE!	TRUE	Reported	FALSE	10 fold cross validation	Reshuffling and restratification within cross validation	Average accuracy, micro and macro averaged precision, recall, and specificity	97.33% average accuracy, and their confusion matrix looks pretty good	97.33	NA	NA	Tested NN with different layers, neuron count, and transfer functions	NA	NA	NA
Analysis and Classification of Voice Pathologies Using Glottal Signal Parameters	2016	Custom dataset	Full	Yes	Nodules: F (42,38,24,53,53,38,34,32,29,33,28,28) Paralysis: F(69,45,43), M(50,50,24,66,53) Normal: F(56,41,61,56,56), M(30,46,35,63,48,26)	NA	NA	NA	NA	NA	Yes	Normal - 11 Nodules - 12 Vocal fold paralysis - 8	Granular	FALSE	No	Minor	Minor Imbalance	Vowel /a/	FALSE	Glottal signal features (closing phase, opening phase, open quotient, closed quotient, amplitude quotient, normalized, amplitude quotient, open quotient defined by Lilijencrants-Fant model, Quasi open quotient, Speed quotient) Frequency features: Difference between 1st and 2nd harmonics, Harmonics richness factor, Jitter, Shimmer, 12 MFCCs	ANN, HMM or SVM	#VALUE!	TRUE	NA	FALSE	70% training, 20% for validation and 10% testing	NA	Accuracy	97.2% accuracy with SVM	97.2	NA	NA	Tested different combinations of features	NA	NA	NA
Application for detecting depression, Parkinson's disease and dysphonic speech	2021	Custom dataset	Full	Yes	Class, Male (mean age +/- stddev), Female (mean age +/- stddev) Parkinsons, 43 (64 +/- 9.5), 40 (65.4 +/- 9.4) Dysphonia, 102 (53.7 +/- 15.1), 159 (57.3 +/- 14.8) Depression, 43 (40.8 +/- 13.6), 64 (37.5 +/- 13.5)	NA	NA	The recorded voice samples in this experiments were classified by a leading phoniatric according to the RBH scale.	NA	NA	No	Parkinsons - 83 Dysphonia - 261 Depression - 107	Granular	FALSE	No	Major	Major Imbalance	Reading of short folk tale 'The North Wind and the Sun' in Hungarian	FALSE	Intensity (mean, sd, percentiles) over total sample pitch (mean, sd, percentiles) over voiced segments formants, HNR, jitter, shimmer (mean, sd) over total sample and vowel /e/ 12 MFCCs over total sample and vowel /e/ rate of transients over total sample ratio of silence parts over total sample soft phonation index over total sample	SVM with linear kernel	NA	TRUE	NA	FALSE	10 fold nested cross validation	NA	Balanced accuracy	81.8% balanced accuracy	81.8	NA	NA	NA	NA	NA	NA
Artificial intelligence for the recognition of benign lesions of vocal folds from audio recordings.	2023	Custom dataset	Full	Yes	Class, Male, Female Cysts, 12, 57 Oedemas, 12, 100 Nodules, 12, 129 Polyps, 33, 63	NA	NA	NA	NA	NA	No	Cysts - 69 Oedemas - 112 Nodules - 141 Polyps - 96	Granular	FALSE	Yes - Synthetic Minority Oversampling Technique was used to balance classes	NA	Explicitly Balanced	word /aiuole/ three times in a row - Italian speakers	FALSE	Jitter, tilt of power spectrum, shimmer, shimmer dB - whole signal Mean, sd, percentiles, skewness and kurtois of Time, frequency and cepstrum domain features - windows of signal	feature reduction with ANOVA and Kruska-Wallis test followed by SVM with gaussian kernel	#VALUE!	TRUE	NA	FALSE	10 fold cross validation	NA	Overall accuracy and F1. Pathology specific accuracy.	55% accuracy overall. 80% accuracy on just males and 54% on just females	55	NA	NA	NA	NA	NA	NA
Automatic And Perceptual Discrimination Between Dysarthria, Apraxia of Speech, and Neurotypical Speech	2021	Custom dataset	Full	Yes	There are 19 female and 10 male speakers in the neurotypical group and 12 female (6 dysarthria, 6 AoS) and 18 male (14 dysarthria, 4 AoS) speakers in the patient group. The mean age of neurotypical speakers is 58.4 years old and the mean age of patients is 66.0 years old, with patients with dysarthria and AoS having a mean age of 72.8 and 52.5 years old, respectively.	NA	NA	The neurological diagnosis was established by neurologists, with the diagnosis of AoS based on the AoS rating scale [30]. The MSDs were assessed by an expert SLP using the perceptive score of BECD [31].	NA	NA	Yes	Neurotypical - 29 Dysarthria - 20 Apraxia of Speech - 10	Granular	FALSE	No	Major	Major Imbalance	Two undescribed sentences - French speakers	FALSE	Spectral sparsity (mean, sd, kurtosis, skewness) first and second formant frequencies (mean, sd, kurtosis, skewness) duration of continuously voiced regions (mean, sd) loudness peaks per second and mean speech power across time in nine octave bands Temporaal sparsity (mean, sd, kurtosis, skewness)	Feature selection with ANOVA followed by SVM (with radial basis kernel) pipeline	#VALUE!	TRUE	Implemented	FALSE	Nested 5 fold cross validation	Stratification within cross validation	Balanced and individual class accuracy	79.7+/-4.0% balanced accuracy	79.7	NA	NA	NA	NA	NA	NA
Automatic discrimination of several types of speech pathologies	2019	Custom datasets? (the datasets have names, but I don't think they are public)	Full	Yes	Class, Male (mean age +/- stddev), Female (mean age +/- stddev) Voice disorder (morphological alteration), 52 (55.4 +/- 12.8), 70 (48.8 +/- 15.3) Voice disorder (functional dysphonia), 20 (56.2 +/- 14.5), 48 (53.1 +/- 17.3) Voice disorder (recurrent paresis). 22 (50.2 +/- 15.4), 51 (58.2 +/- 10.6) Depression, 20 (44.1 +/- 14.3), 35 (43.4 +/- 13.5) Parkinsons, 40 (64 +/- 9.5), 36 (65.4 +/- 9.4) He…	NA	NA	NA	NA	NA	Yes	Voice disorder (morphological alteration) - 122 Voice disorder (functional dysphonia) - 68 Voice disorder (recurrent paresis) - 73 Depression - 55 Parkinsons - 76 Healthy - 190	Granular	FALSE	No	Major	Major Imbalance	Reading of short folk tale 'The North Wind and the Sun' in Hungarian	FALSE	Jitter, shimmer, HNR, slope of F0, ratio of voiced to total speech sample, irregular voicing probability threshold per sample, first three formants and bandwidths, ratio of transients to total speech, nonlinear recurrence and fractal scaling, 12 MFCC and mean of 21 mel-frequency bands. Raw and normalized pairwise variability indices, vowel and consonant segment ratios, articulation rate and pause…	kNN, SVM with linear and RBF kernels and ANN	#VALUE!	TRUE	Reported (only their own previous work)	FALSE	10 fold cross validation	Random splits into cross validation	Overall accuracy, per class precision and recall	88% accuracy on 4-class classification (all voice disorders in one class) 66% accuracy on 6-class classification (every class separate)	88	NA	NA	NA	NA	NA	NA
AUTOMATIC IDENTIFICATION OF DYSPHONIAS USING MACHINE LEARNING ALGORITHMS	2023	SVD, VOICED	Subset	No	NA	NA	NA	NA	NA	NA	No	Hypofunction - 55 Hyperfunction - 64 Euphony - 74	Granular	FALSE	Yes Files were split into 1 second chunks and 190 samples per class were kept	NA	Explicitly Balanced	Vowel /a/	FALSE	Mean MFCC, Cepstral Peak Prominense-Smoothed, Zero Crossing Rate, HNR	Random Forest, kNN, Logistic regression, decision trees, SVM, Naïve Bayes	NA	TRUE	NA	FALSE	Not mentioned	NA	Accuracy with confidence intervals	87-92% accuracy with kNN	92	NA	NA	NA	NA	NA	NA
Automatic Separation of Various Disease Types by Correlation Structure of Time Shifted Speech Features	2018	Custom datasets? (the datasets have names, but I don't think they are public)	Subset	Yes	Class, Male (mean age +/- stddev), Female (mean age +/- stddev) Voice disorder (morphological alteration), 52 (55.4 +/- 12.8), 70 (48.8 +/- 15.3) Voice disorder (functional dysphonia), 20 (56.2 +/- 14.5), 48 (53.1 +/- 17.3) Voice disorder (recurrent paresis). 22 (50.2 +/- 15.4), 51 (58.2 +/- 10.6) Depression, 20 (44.1 +/- 14.3), 35 (43.4 +/- 13.5) Parkinsons, 40 (64 +/- 9.5), 36 (65.4 +/- 9.4) He…	NA	NA	NA	NA	NA	Yes	Voice disorder (morphological alteration) - 122 Voice disorder (functional dysphonia) - 68 Voice disorder (recurrent paresis) - 73 Depression - 55 Parkinsons - 76 Healthy - 190	Granular	FALSE	No	Major	Major Imbalance	Reading of short folk tale 'The North Wind and the Sun' in Hungarian	FALSE	First 3 formant frequencies, mel-filtered band values, 12 MFCCs, F0 and intensity. Correlation and covariance based on above features	Optional feature selection with Forward Selection and then classification with kNN (k=9), SVM with linear and RBF kernel.	NA	TRUE	NA	FALSE	10 fold cross validation	NA	Overall accuracy	77.59% accuracy on 4-class classification (all voice disorders in one class) 54.75% accuracy on 6-class classification (every class separate)	77.59	NA	NA	NA	NA	NA	NA
ByoVoz Automatic Voice Condition Analysis System for the 2018 FEMH Challenge	2018	FEMH 2018 Challenge	Full	No	NA	NA	NA	NA	NA	NA	Yes	Normophonic - 50 Phonotrauma - 50 Glottis neoplasm - 50 Unilateral vocal paralysis - 50	Broad and Granular	FALSE	Yes	NA	Already Balanced	Vowel /a/	TRUE Used Voice Activity Detection and Manual correction to remove background noise and silences in audio	Normalised Noise Entropy, Cepstral HNR, Glottal-Noise Excitation Ratio, MFCC, Smoothed CPPS, Low-to-High frequency spectral energy ratio, Modulation spectrum homogeneity, Cumulative intersection point, rate of points above linear average, modulation spectrum percentiles, Correlation dimension, largest lyapunov exponent, recurrence period density entropy, hurst exponent, detrended fluctuation anal…	Feature selection with Maximal Information Maximisation, Minimal Redundancy Maximal Relevance and Joint Mutual Information. Followed by GMM, Gradient Boosting Trees, SVM and Random Forests	#VALUE!	TRUE	NA	FALSE	Full training data (50%) and full testing data (50%)	Separate challenge dataset	Sensitivity, Specificity, UAR, Accuracy	72% accuracy	72	NA	NA	NA	NA	NA	NA
Class-imbalanced voice pathology classification: Combining hybrid sampling with optimal two-factor random forests	2022	MEEI	Subset	No	Class, Male (mean age +/- stddev), Female (mean age +/- stddev) Normal, 21 (38.8 +/- 8.5), 32 (34.2 +/- 7.9) Pathological, 70 (41.7 +/- 9.4), 103 (37.6 +/- 8.2)	NA	NA	NA	NA	NA	Yes	Vocal fold paralysis - 67 Vocal fold edema - 43 Vocal fold polyps - 20 Vocal fold nodules - 19 Other vocal diseases - 24 (not specified) Normal - 53	Broad and Granular	FALSE	Yes Hybrid sampling algorithm combined with two-factor random forests	NA	Explicitly Balanced	Vowel /a/	FALSE	#VALUE!	Dataset balanced and then fed into kNN, BayesNet, C4.5 decision tree and random forests	#VALUE!	TRUE	Implemented	FALSE	20% for parameter tuning 80% used in 10 fold cross validation	Random splits into cross validation	Accuracy, Recall, Kappa, F1-Macro	91.14% accuracy	91.14	NA	NA	NA	NA	Training time, but no hardware details	NA
Classification of laryngeal diseases including laryngeal cancer, benign mucosal disease, and vocal cord paralysis by artificial intelligence using voice analysis.	2024	Custom dataset All women were excluded Vowel /a/ and /pa/ repeated 5 times was collected	Full	Yes	Class, Count, Mean Age +/- Stddev Laryngeal cancer. 30, 66 +/- 11 Vocal fold paralysis, 97, 55 +/- 18 Benign mucosal disease, 81, 54 +/- 14 Healthy, 155, 46 +- 13	NA	NA	All healthy subjects reported having no voice-related issues, and were confirmed through the laryngoscope performed by two otorhinolaryngologists that there was no lesion on vocal cords. All abnormal voices were classified by the clinical purposes considering pathologic results	NA	NA	Yes	Laryngeal cancer - 30 Vocal fold paralysis - 97 Benign mucosal disease - 81 Healthy - 155	Broad and Granular	FALSE	No	Major	Major Imbalance	Vowel /a/	FALSE	MFCC	SVM, LigthGBM, feedforward ANN and ResNet50	NA	TRUE	Reported	FALSE	5 fold cross validation	NA	accuracy, precision, recall, and f1-score	75.30+/-5.44% accuracy on four class classification	75.3	NA	NA	NA	NA	NA	NA
Classification of voice disorders using i-Vector analysis	2018	SVD	Subset	No	NA	NA	NA	NA	NA	NA	Yes	Dysphonia - 75 Vocal fold paralysis - 75 Laryngitis - 75 Normal - 75	Granular	FALSE	Yes	NA	Already Balanced	Vowel /a/	FALSE	MFCC, Jitter-Shimmer, Formants, Linear Prediction Cepstral Coefficients, Line Spectrum Frequencies, Short Time Energy, Spectral Centroid, ZCR	Dimensionality reduction of features using GMM-UBM to a new "i-Vectors" which is fed into SVM, Naïve Bayes and kNN. Note: Don't confuse with the more common speaker vector (i-Vector)	#VALUE!	TRUE	NA	FALSE	50 samples from each class for training and 25 for testing	NA	Misclassification cost, test accuracy, sensitivity, specificity, FAR, FRR, Precision, F Measure	90-94% accuracy with SVM	94	NA	NA	MA	NA	NA	NA
Combined Generative Adversarial Network and Fuzzy C-Means Clustering for Multi-Class Voice Disorder Detection with an Imbalanced Dataset	2020	SVD, VOICED	Full	No	NA	NA	NA	NA	NA	NA	Yes	Class, SVD, VOICED Healthy, 869, 58 Hyperkinetic Dysphonia, 213, 70 Hypokinetic Dysphonia, 16, 41 Reflux Laryngitis, 140, 39	Broad and Granular	FALSE	Yes More data generated for training using CGAN	NA	Explicitly Balanced	Unclear. Presumably all audio data from both SVD and VOICED only	FALSE	HNR, shimmer, jitter, F0	Additional data is generated using conditional generative adversarial network (CGAN) and then classification is done using improved fuzzy c-means clustering (IFCM)	NA	TRUE	Reported	FALSE	10 fold cross validation	NA	TNR and TPR	TNR and TPR improvements of 12.9-43.5% and 9.1-44.8% over other existing work	NA	NA	NA	NA	NA	NA	NA
Combining acoustic features and medical data in deep learning networks for voice pathology classification	2021	FEMH 2019 Challenge	Full	No	NA	when the voice became worst, how it happened, whether experienced internal surgery took place or not, how strict the gastroesophageal reflux is and so on.	habits and symptoms	NA	NA	NA	No	Phonotrauma - 100 Functional Dysphonia - 100 Vocal Palsy - 100 Laryngeal Neoplasm - 100	Granular	FALSE	Yes	NA	Already Balanced	Vowel /a/, 34 demographic questions (categorical or binary)	FALSE Although they use noise input to augment data	13 MFCC, delta MFCC, 26 log-mel filterbank outputs, F0, Jitter, HNR and medical records. Mid-term segment of audio (~1.3s) were extracted and zero padded to equalize lengths.	Combination of Convolutional networks and fully connected networks	#VALUE!	TRUE	Reported	FALSE	5-fold cross validation over train set(50%) with additional data using noise injection Test set (50%)	Separate challenge dataset	Accuracy	57% accuracy on test set	57	NA	NA	NA	NA	NA	NA
Continuous Speech for Improved Learning Pathological Voice Disorders	2022	FEMH and FEMH 2018 Challenge	Subset	No	NA	NA	NA	NA	NA	NA	No	Functional dysphonia - 200 Neoplasm - 285 Phonotrauma - 1573 Vocal Palsy - 348	Granular	FALSE	No	Major	Major Imbalance	Seven-sentence script [S. H. Chen, Phonetograms of Normal Taiwanese Young Adults. University of Wisconsin-Madison, 1996.] and vowel /a/	TRUE Voice segments of an utterance were detected by the voice activity detection (VAD) technique, which assumed uncorrelated noises degraded the speech.	13 MFCC and delta MFCC	Deep feedforward network, LSTM, BiLSTM, GRU and random forests	#VALUE!	TRUE	NA	FALSE	80% samples from FEMH for training 20% samples from FEMH and all data from FEMH-2018 for testing	Notably, there is no overlapped speaker between training and testing sets.	Accuracy, UAR	89.27% accuracy with BiLSTM on FEMH dataset	89.27	NA	NA	NA	NA	NA	NA
Deep Learning Application for Vocal Fold Disease Prediction Through Voice Recognition: Preliminary Development Study	2021	Custom dataset	Full	Yes	NA	NA	NA	NA	NA	NA	Yes	Normal - 189 Vocal atrophy - 224 Unilateral vocal paralysis - 50 Organic vocal fold lesions - 248 Adductor spasmodic dypshonia - 30	Broad and Granular	FALSE	Yes Mixed different audio files together and cropped and oversampling to increase training data	NA	Explicitly Balanced	Vowel /a/ and mandarin passage (我聽到有人敲門，懶懶的說了一聲：「請進來」。門開了，我看見一個年輕人，瘦長的身體，明亮的眼睛，還有一張誠懇的臉，看他臉上的表情以及嚴肅的態度，真像有什麼事情要我幫忙)	FALSE	40 MFCC, delta MFCC and delta delta MFCCs	EfficientNet-B0 to B6, SENet154, Se_resnext101_32x4d and se_resnet152	NA	TRUE	NA	FALSE	474 for training, 119 for validation , 148 testing samples	Random selection	Sensitivity, Specificity, Accuracy, F1-score, Average area under the curve	66.9% accuracy on 5-class classification problem. They compare with human raters as well and the best human accuracy is 60.1%	66.9	NA	NA	NA	NA	NA	NA
Deep-learning in Identification of Vocal Pathologies	2020	SVD	Subset	No	there was no separation made by gender.	NA	NA	NA	NA	NA	Yes	Control - 194 Dysphonia - 69 Laryngitis Chronica - 41 Vocal Fold Paralysis - 169	Broad and Granular	FALSE	No	Major	Major Imbalance	Vowel /a/, /i/, /u/ in high, low and normal tones	FALSE	Relative Jitter, Relative Shimmer, HNR, NHR, Autocorrelation and 13 MFCCs	Deep feedforward network	#VALUE!	TRUE	Reported	FALSE	Leave-one-out cross validation for every subject	NA	Accuracy, Precision, Sensibility, Specificity, F1	39.5% accuracy in 4 class classification Confusion matrix looks evenly spread	39.5	NA	NA	Tested different number of layers of model	NA	This values was obtained with processor Intel ® TM i53337u CPU@ 1.80GHz.	NA
Demographic and Symptomatic Features of Voice Disorders and Their Potential Application in Classification Using Machine Learning Algorithms	2018	Custom dataset	Full	Yes	Class, Male, Female, Mean Age +/- StdDev Neoplasm, 93. 7, 56.7 +/- 12.5 Phonotrauma, 115, 393, 41.9 +/- 12.6 Palsy, 86, 67, 58.6 +/- 14.7	NA	onset of clinical symptoms, symptoms associated with dysphonia, and occupational vocal demands	Diagnoses of voice disorders were based on videolaryngostroboscopic (VLS) examinations of vocal folds	NA	NA	No	Neoplasm - 100 Phonotrauma - 508 Palsy - 153	Granular	FALSE	No Class weights were used for balancing	Major	Class Weights	Demographic and Symptomatic questionnaire	NA	Demographic and Symptomatic questionnaire	Decision Trees, LDA, kNN, SVM, ANN (3-4 layer feedforward network)	#VALUE!	TRUE	NA	FALSE	80% training with 10 fold cross validation for hyperparam tuning, 20% testing	Random selection	Overall accuracy	83 +/- 1.58% accuracy with ANN	83	NA	NA	NA	NA	NA	age, gender, duration and onset of clinical symptoms, symptoms associated with dysphonia, and occupational vocal demands (using a 4-point Likert scale with the following anchors: always, frequent, occasional, and minimal). Cigarette smoking and alcohol consumption were classified as active, past, and never. The patients were instructed to self-rate their voice quality using a visual analogue scal…
Detecting multiple system atrophy, Parkinson and other neurological disorders using voice analysis	2017	Custom dataset	Full	Yes	Parkinsons: M (59, 65, 75, 78, 85, 86), F(77, 80, 82) MSA: M(63, 57), F(59, 32, 56, 48, 57, 60, 49) Neurological: M (46, 50), F(43, 60, 63, 56, 47, 58, 32)	NA	NA	NA	NA	NA	No	Multiple System Atrophy - 9 Parkinsons - 9 Neurological Disorder - 9 (3 Functional Neurological Disorders, 1 Somatization, 1 Dystonia, 2 Cervical Dystonia, 1 Essential Tremors, 1 Generalized Paroxysmal Dystonia)	Granular	FALSE	Yes	NA	Already Balanced	Vowel /a/	FALSE Especially concerning since the recordings were done on multiple devices	MFCC, PLP, RASTA-PLP	SVM with RBF, linear, polynomial and MLP kernels	NA	TRUE	NA	FALSE	Leave-one-out cross validation	NA	Accuracy, Sensitivity, Specificity	Upto 100% accuracy on one vs two classes and one vs one class task. No direct reports on multi class classification	NA	NA	NA	NA	NA	NA	NA	This is included because technically you can use this for multi-class classification. The authors have just not reported those results with their models
Detection and Classification of Categories of Dysphonia Using Convolutional Neural Network	2024	SVD	Subset Patients having multiple classifications were discarded	No	NA	NA	NA	NA	NA	NA	Yes	Functional - 414 Organic - 459 Organofunctional - 112 Healthy - 687 (They group the pathologies from SVD into these)	Granular But includes binary classification between healthy with individual pathologies, as well as multi-class between multiple pathologies	FALSE Explicitly excludes samples that have comorbidities	No	Major	Major Imbalance	Vowel /a/ normal, low and high pitch	FALSE	64 band mel spectrogram	EfficientNet B0	NA	TRUE	Reported	FALSE	70% training, 15% validation and 15% testing	NA	Accuracy, Precision, Recall	52.9% total accuracy on multi-label classification	52.9	NA	NA	NA	NA	NA	NA
Detection and classification of voice pathology using feature selection	2014	MEEI	Subset	No	similar age and sex distributions	NA	NA	NA	NA	NA	Yes	Normal - 53 Pathological - 173 (the subtotals don't add up) Vocal Nodules - 20 Vocal Polyp - 20 Keratosis - 26 Adductor - 22 Paralysis - 71 From [M. Markaki and Y. Stylianou, “Voice Pathology Detection and Discrimination Based on Modulation Spectral Features,” IEEE Trans. Speech Audio Process, vol. 19, no. 7, pp. 1983-1948, 2011]	Broad and Granular	FALSE	No	Major	Major Imbalance	Vowel /a/	FALSE	MFCC, LPCC, RASTA-PLP	Feature selection using t-test, Kurskal-walies test or GA followed by SVM or GMM	NA	TRUE	Reported	FALSE	10-fold cross validation	NA	Accuracy, Sensitivity, Specificity, Area under Receiver Operating Characteristic	99%+ accuracy on one vs all and one vs one classifications. No direct reports on multi-class classification	99.86	NA	NA	NA	NA	NA	NA	This is included because technically you can use this for multi-class classification. The authors have just not reported those results with their models
Detection of Speech Related Disorders by Pre-trained Embedding Models Extracted Biomarkers	2022	Probably custom, but it's not explicit at all	Full	Yes	Class, Male (mean age +/- stddev), Female (mean age +/- stddev) Depression, 46 (40.1 +/- 13.5), 85 (37.7 +/- 13.4) Parkinsons, 45 (64 +/- 9.5), 40 (65.4 +/- 9.4) Organic and Functional Voice Disorder, 103 (53.7 +/- 15.1), 159 (57.3 +/- 14.8) Healthy, 95 (47.6 +/- 19.9), 133 (48.5 +/- 14.7)	NA	NA	NA	NA	NA	Yes	Depression - 131 Parkinsons - 85 Organic and Functional Voice Disorder - 262 Healthy - 228	Granular But includes binary and multi-class classification	FALSE	No	Major	Major Imbalance	Reading of short folk tale 'The North Wind and the Sun' in Hungarian	FALSE	x-vector and ECAPA	SVM with linear and rbf kernel	NA	TRUE	NA	FALSE	10-fold cross validation and further 10-fold cross validation on each training set for hyperparamter tuning	Double cross validation called nested loop	UAR and accuracy	84% accuracy on four class classification	84	NA	NA	NA	NA	NA	NA
Developing an Artificial Intelligence Tool to Predict Vocal Cord Pathology in Primary Care Settings	2022	SVD and custom	Subset	Yes	NA	NA	NA	NA	NA	NA	Yes	Normal Inflammatory Mass Lesions Neurological and Muscular They group different pathologies into these labels. Class,SVD,Custom Normal,25,60 Unilateral Paralysis,28,105 ADSD,32,160 Mass lesions,26,71 Laryngitis,4,13, Muscle Tension,x,66	Broad and Granular	FALSE	Yes Random selection to balance data	NA	Explicitly Balanced	Rainbow passage and /a/ from custom dataset cut into 3 second chunks, and vowel /a/ from SVD	FALSE	mel spectrograms	Convolutional Neural Network	#VALUE!	TRUE	NA	FALSE	80% training, 10% validation, 10% testing	Randomly shuffled and assigned to one of the 3 sub-datasets	Overall Accuracy, Weighted Average F1 Score, Weighted Average Precision, Weighted Average Recall	87% accuracy on grouped classifier	87	NA	NA	NA	NA	NA	NA
Diagnosing Voice Disorder with Machine Learning	2018	FEMH (but uncertain which one or if custom). Possibly FEMH 2018 challenge dataset based on description and acknowledgment of Big Data Cup competition	Full	No	NA	NA	NA	NA	NA	NA	Yes	Normal - 50 Following numbers are unspecified in the paper but we can get these from other descriptions of FEMH2018 Vocal Nodules, Polyps, Cysts - 60 Laryngeal Neoplasm - 40 Unilateral Vocal Paralysis - 50	Granular	FALSE	No	Minor	Minor Imbalance	Vowel /a/	we first remove the silence parts at the beginning and the end the time series that is created from each of the 200 voice samples.	minimum, first quartile, median, third quartile and maximum of 26 MFCCs	Enseumble of SVM, Random Forest, kNN, Gradient Boosting	NA	TRUE	NA	FALSE	stratified sampling of 160 for training and 40 for testing 100 times	stratified sampling	average and class based accuracy	68.48% average accuracy on challenge's training set. No results on challenge testing set	68.48	NA	NA	NA	NA	NA	NA
Discrimination between pathological voice categories using Matching Pursuit	2015	MEEI	Subset	No	NA	NA	NA	NA	NA	NA	No	Adductor - 19 Keratosis - 27 Paralysis - 67 Vocal Nodules - 19 Vocal Polyps - 20	Granular	FALSE	No	Major	Major Imbalance	Unspecified. Could be Vowel /a/ and/or rainbow passage since they use MEEI audio	FALSE	linear decomposition with matching pursuit, Absolute Jitter, Jitter, Shimmer in dB, Shimmer, Coefficient of fundamental frequency variation in time, Coefficient of amplitude variation, standard deviation of fundamental frequency in time	Random forest	NA	TRUE	NA	FALSE	Leave one out cross validation	NA	TPR, TNR and overall score (ratio of number of files classied as pathological type P1 and number of files classied NOT as pathological type P1 to total number of files)	77.16% TPR for adductor, 59.25% for keratosis, and 64.03% for vocal nodules. Best results of matching pursuits outperform other features	NA	NA	NA	NA	NA	NA	NA
Disease Delineation for Multiple Sclerosis, Friedreich Ataxia, and Healthy Controls Using Supervised Machine Learning on Speech Acoustics	2023	Custom dataset	Full	Yes	Class, Male, Female, Age mean +/- StdDev Multiple sclerosis, 29, 83, 47.04 +/- 11.42 Friedreich Ataxia, 41, 39, 38.78 +/- 13.04 Healthy, 104, 126, 56.44 +/- 14.61	NA	NA	All patient participants were diagnosed by a physician and confirmed genetically for patients with Friedreich ataxia.	NA	Some participants were recorded on more than one occasion, leading to a larger final number of speech tokens per group:	Yes	Multiple sclerosis - 112 Friedreich Ataxia - 73 Healthy - 229	Granular	FALSE	Yes Stratified resampling	NA	Explicitly Balanced	/pa/ /ta/ /ka/ in one breadth for max 10 seconds	NA	f0 F1-F5 Peak Amplitude Intensity Alpha ratio Beat Interval High/Low/Mid-range/Brodband/F0 frequency with maximum energy* Maximum/Summed energy across the spectrum* and in f0, high frequency, low frequency, mid frequency range* Spectral Centroid, Crest, Decrease, Entropy, Flatness, Flux, Kurtosis, Skewness, Slope, Spread Duration, Pause, Rate of (Amplitude, Intensity, Maximum Broadband Energy, Ma…	Catboost	NA	TRUE	NA	FALSE	Cross validation with 67% training and 33% testing set	Stratified resampling	Precision, Recall, F1 Accuracy, AUC, Matthew's correlation coefficient	Overall Matthew's correlation coefficient 0.82 +/- 0.04	82	NA	NA	NA	NA	NA	NA	Melbourne Uni
Disordered Voice Classification using SVM and Feature Selection using GA	2016	Probably custom, but it's not explicit at all	NA	Yes	NA	NA	NA	NA	NA	NA	Yes	Normal - 30 Pathological disorders - 15 (swelling, inflammation, nodules, polyps, cysts, vocal cord paralysis) Neurological disorders - 15 (Parkinson's, trauma, brain tumors)	Broad and Granular	FALSE	No	Major	Major Imbalance	Voice signals (not specified what)	FALSE	13 MFCC, delta MFCC and double delta MFCCs	Genetic algorithm is used for feature selection and then classification with SVM	#VALUE!	TRUE	NA	FALSE	Testing with 12 normal, 7 pathological and 12 neurological voices for 3 level classification	NA	accuracy	83.33% accuracy for normal, 91.67% for neurological and 85.71% for pathological	NA	NA	NA	NA	NA	NA	NA
DNN-based Approach to Detect and Classify Pathological Voice	2018	FEMH 2018 Challenge, and possibly MEEI? (referred in conclusion only)	Full	No	NA	NA	NA	NA	NA	NA	Yes	Normal - 50 Following numbers are unspecified in the paper but we can get these from other descriptions of FEMH2018 Vocal Nodules, Polyps, Cysts - 60 Laryngeal Neoplasm - 40 Unilateral Vocal Paralysis - 50	Broad and Granular	FALSE	No	Minor	Minor Imbalance	Vowel /a/	FALSE	13 MFCC, delta MFCC and double delta MFCCs Speech was edited to remove doctor patient dialogue	Feedforward DNN	NA	TRUE	NA	FALSE	90% of training set for training	NA	UAR	UAR of 62.87% (presumably on 10% of the training set). No reported results on test set of the challenge	62.87	NA	NA	NA	NA	NA	NA
Dual-Tree Complex Wavelet Packet Transform for Voice Pathology Analysis	2020	MEEI, SVD	Subset	No	NA	NA	NA	NA	NA	NA	No	Class,MEEI,SVD Vocal nodules/Cysts, 19, 6 Paralysis, 67, 194 Polyp, 20, 44 Only binary classification task includes normal vs pathological which is ignored here	Broad and Granular	FALSE	Yes Adaptive synthetic (ADASYN) sampling to balance data	NA	Explicitly Balanced	Vowel /a/	FALSE	Dual-Tree Complex Wavelet Packet Transform (DT-CWPT) with energy/entropies, 13 MFCC, Order 10 LPC	kNN and SVM	#VALUE!	TRUE	Reported	FALSE	10-fold cross validation	Random distribution	average and class based accuracy	99.48% for MEEI and 99.65% for SVD 3 class classification	99.65	NA	NA	NA	NA	NA	NA
End-to-end deep learning classification of vocal pathology using stacked vowels	2023	SVD	Subset	No	Class, Male, Female Healthy, 259, 428 Hyperfunctional dysphonia, 42, 165 Laryngitis, 75, 52 They also have distribution of male and female into age brackets but not per class	NA	NA	NA	NA	NA	Yes	Healthy - 687 Hyperfunctional dysphonia - 207 Laryngitis - 127	Granular	FALSE	No Class weights were used for balancing results	Major	Class Weights	Vowel /a/,/i/, and /u/	FALSE	Raw audio	Three different deep CNNs	#VALUE!	TRUE	Implemented	FALSE	60:20:20 for train:val:test	Stratified by class labels	Precision, Recall, F1, Area under ROC	0.90 weighted Area Under Receiver Operating Curve	NA	NA	NA	NA	NA	NA	NA
Ensemble and Multimodal Learning for Pathological Voice Classification	2021	FEMH (Custom)	Full	No	Class, Male, Female Neoplasm, 84, 15 Phonotrauma, 97, 269 Vocal Palsy, 76, 48	NA	NA	NA	NA	NA	No	Neoplasm - 99 Phonotrauma - 366 Vocal Palsy - 124	Granular Also includes binary classifications between different pathologies	FALSE	No	Major	Major Imbalance	Vowel /a/ and demographic questionnaire	FALSE	mean, median, max, min, skewness, sd of 13 MFCCs, and demographics	Stacked SVMs and DNN ensemble	#VALUE!	TRUE	Reported (only their own previous work)	FALSE	Cross validation with 75% for train, 12.5% for val and 12.5% for test	NA	Recall, Accuracy, UAR	89.83% accuracy	89.83	NA	NA	NA	NA	Training time, but no hardware details	demographic features (e.g., age and sex), duration (years and months), and onset of dysphonia, dysphonic symptoms, occupations (e.g., teacher, stage performer, and business), and occupational vocal demands (using a 4-point Likert scale with the following anchors: always, frequent, occasional, and minimal). Cigarette smoking was classified as active, past, and never. Alcohol consumption was classi…
FEMH Voice Data Challenge: Voice disorder Detection and Classification using Acoustic Descriptors	2018	FEMH 2018 Challenge	Full	No	NA	NA	NA	NA	NA	NA	Yes	Normal - 50 Phonotrauma - 60 Neoplasm - 40 Vocal Palsy - 50	Broad and Granular	FALSE	No	Minor	Minor Imbalance	Vowel /a/	FALSE	emolarge feature set from openSMILE	Feature selection with CfsSubsetEval from Weka followed by detection with BayesNet and then classification with Random Forests	#VALUE!	TRUE	NA	FALSE	10-fold cross validation	Separate challenge dataset	Precision, Recall, F-score	79.31% accuracy on test set	79.31	NA	NA	NA	NA	NA	NA
Glottal Signal Parameters as features set for Neurological voice disorders diagnosis using K-Nearest Neighbors (KNN)	2018	SVD	Subset	No	NA	NA	NA	NA	NA	NA	Yes	Normal - 40 PD - 40 SD - 40	Granular	FALSE	Yes	NA	Already Balanced	Vowel /a/	FALSE	Glottis Closing Phase, Opening Phase, Opening Quotient, distance between the instants of maximum glottal opening, closing quotient, speed quotient, amplitude quotient, opening quotient during the glottal pulse, opening quotient defined by the Liljencrants-Fant model, Normalized Amplitude Quotient, Difference between Harmonics, Harmonics Relation Factor	kNN	#VALUE!	TRUE	NA	FALSE	75% training and 25% testing set	NA	Sensitivity, Rate of classification, overall accuracy	93.33% overall accuracy	93.33	NA	NA	NA	NA	NA	NA
Hierarchical Classification and System Combination for Automatically Identifying Physiological and Neuromuscular Laryngeal Pathologies.	2017	MEEI	Subset	No	Class, Make, Female Healthy, 14, 22 Vocal fold edemas or nodules, 10, 49 Unilateral vocal fold paralysis, 29, 30	NA	NA	NA	NA	NA	Yes	Healthy - 36 Vocal fold edemas or nodules - 59 Unilateral vocal fold paralysis - 59	Broad and Granular	FALSE	No	Major	Major Imbalance	Vowel /a/ and read speech	FALSE	MFCC and delta MFCC, along with Line spectral frequencies (LSF) + deltas and Mel Line spectral frequencies (MLSF) + deltas	SVM, GMM and Discriminant analysis	NA	TRUE	NA	FALSE	75% training and 25% testing set	NA	Accuracy, TPR, Class Precision Positive Predictive Value	84.4% accuracy on hierarchical classification	84.4	NA	NA	NA	NA	NA	NA
Hierarchical Multi-Class Classification of Voice Disorders Using Self-Supervised Models and Glottal Features	2023	SVD	Subset	No	Class, Male, Female Healthy, 227, 360 Hyperfunctional Dysphonia, 32, 114 Vocal Fold Paresis, 25, 60	NA	NA	NA	NA	NA	Yes	Healthy - 587 Hyperfunctional Dysphonia - 146 Vocal Fold Paresis - 85	Broad and Granular	FALSE	Yes Duplicated samples to balance classes	NA	Explicitly Balanced	Vowel /a/	FALSE	13 normal, delta, and double deltas MFCCs and MFCC from glottal source waveforms. Wav2Vec2.0 BASE, Wav2Vec 2.0 LARGE	Stacked SVMs	#VALUE!	TRUE	Reported	FALSE	5 fold cross validation	All samples from each speaker were always contained within a single fold, to ensure that a model does not learn to classify voice samples based on speaker identity	Accuracy, Precision, Recall, F1	55.36% accuracy for male and 62.77% for female on 3 class classification	62.77	NA	NA	NA	NA	NA	NA
Multi-class Machine Learning Detection of Edema, Vocal Paralysis and Vocal Nodules through Voice	2024	Custom dataset	Full	Yes	Gender distribution is balanced throughout all the classes, with 71% female and 29% male, resulting in 25 females and 10 males for ED and 50 females to 20 males for the other classes.	NA	NA	NA	NA	NA	Yes	Edema - 35 Vocal Cord Paralysis - 70 Vocal Nodules - 70 Healthy - 70	Granular	FALSE	No	Major	Major Imbalance	Vowel /a/	On-site personnel ensured that each recording was free of unexpected noises, paying special attention to other voices. Trained audio engineers and voice experts then listened to each sample carefully to assess and verify the quality of the recordings.	ComParE 2016 from OpenSMILE	Feature selection with Hall's Correlation-based Feature Selector (CFS) followed by classification with SVM, Naïve Bayes, Random Forest, and MLP	#VALUE!	TRUE	NA	FALSE	5 fold cross validation with 75-25 splits The numbers don't add up here, based on the splits it should be 4-fold cross validation	NA	Weighted accuracy, AUC, class-specific recall	78.4% accuracy on four-class problem with Random Forest	78.4	NA	NA	NA	NA	NA	NA
Multiclass recognition of Alzheimer's and Parkinson's disease using various machine learning techniques: A study	2022	Custom dataset	Full	Yes	NA	NA	NA	NA	NA	NA	Yes	healthy, Alzheimers, Parkinsons Unspecified breakdown	Granular	FALSE	NA	NA	Unspecified	EEG and Speech. Unspecified vocal task	FALSE	Wavelet filter followed by feature extraction using Bag of Deep Features from impedivity, phase angle, higher frequency slope of phase angle, standard deviation, minimal pitch, maximal pitch, count of voice breaks.	Feature selection using chaotic multi-verse Harris Hawks Optimization followed by classification with Random Forests	NA	TRUE	Unclear. Probably replicated	FALSE	3097 for training, 1000 for testing	NA	Sensitivity, Specificity, Precision, Recall, F-measure, Accuracy, Matthew's correlation coefficient, Mean Absolute Error	98.99% accuracy for Parkinsons, 95.63% for Alzheimers and 98.78% for normal	NA	NA	NA	NA	NA	NA	NA
Multifeature Fusion Method with Metaheuristic Optimization for Automated Voice Pathology Detection	2024	SVD	Subset	No	NA	NA	NA	NA	NA	NA	No	Cordectomy, Dysphonia, Front Lateral Partial Resection, Contact Pachyderma, Laryngitis, Lukoplakia, Pure Breath (Reinke Odem), Recurrent Laryngeal Paralysis, Vocal Fold Polyp, Vox Senilis 100 samples from each class	Granular	FALSE	Yes	NA	Already Balanced	Standard, High and Low /a/, /i/ and /u/ Fixed to 3 seconds	FALSE They mention noise injection, but it appears its only used as a regularizer for Machine Learning	13 MFCC and delta MFCC, Root Mean Square Energy and Zero Crossing Rate	Feature selection with GWO and MELGWO algorithms followed by classification with kNN and SVM	#VALUE!	TRUE	Reported	FALSE	5 fold cross validation on 80% data used as training set. 20% data kept for testing	Randomly divided	Accuracy, Sensitivity, Specificity, F1	99.5% accuracy	99.5	NA	NA	NA	NA	The computer used in the testing results for the suggested technique was equipped with an Intel Core i7 CPU running at 3.60 GHz, an Nvidia GTX1080Ti GPU, Windows 11, and 16 GB of RAM.	NA	Center of AI, Torres Uni, Brisbane
Multilabel voice disorder classification using raw waveforms	2024	SVD	Subset	No	NA	NA	NA	NA	NA	NA	Yes	Healthy - 687 Vox Senilis - 23 Central Laryngeal Motion Disorder - 11 Dysphonia - 70 Laryngitis - 82 Reinke's Edema - 34 Multiple diagnosis per sample Dysphonia+Laryngitis - 5 Laryngitis + Reinke's Edema - 10	Broad and Granular	TRUE	Yes Audio augmentation to produce more data and balance the datasets	NA	Explicitly Balanced	Vowel /a/	FALSE Although they use noise input to augment data	Raw audio	ResNet-1D, ResNetSinc-1D, GatResNetSinc-1D, ResNet70-2D, ResNetSinc-2D, GatResNetSinc-2D, DCA-ResNet18-2D	#VALUE!	TRUE	Reported	FALSE	10-fold cross validation	Scikit-learn library was used for crossvalidation with random seed set to 1 to avoid dataset variation between models	Accuracy, F1	99.4% accuracy with GatResNetSinc-2D on multiclass task But their performance is only 68.5% on binary classification task, which is highly suspicious	99.4	NA	NA	NA	NA	All deep learning processes were realized via PyTorch toolkit on an Nvidia RTX 3090 GPU	NA
Multiple voice disorders in the same individual: Investigating handcrafted features, multi-label classification algorithms, and base-learners	2023	SVD	Subset	No	NA	NA	NA	NA	NA	NA	Yes	Healthy - 686 Vox Senilis - 22 Central Laryngeal Motion Disorder - 10 Dysphonia - 69 Laryngitis - 81 Reinke's Edema - 33 Multiple diagnosis per sample Dysphonia+Laryngitis - 4 Laryngitis + Reinke's Edema - 9	Granular	TRUE	Yes Audio augmentation to produce more data and balance the datasets	NA	Explicitly Balanced	Vowel /a/	FALSE	Signal Energy, Zero Crossing Rate, Entropy	Random Forests and SVM combined with Binary Relevance, Classifier Chains, Nested Stacking, Dependent Binary Relevance and Label Powerset And a five layer DNN	#VALUE!	TRUE	Implemented	FALSE	10-fold cross validation	NA	Accurace as 1-Hamming loss, precision, recall, and F1-Score	0.943 F1 with DNN	88.46	NA	Link is dead, but it might be available elsewhere now https://www.uel.br/grupo-pesquisa/remid/?page_id=145	NA	NA	NA	NA
Multitask and Transfer Learning Approach for Joint Classification and Severity Estimation of Dysphonia	2024	Custom dataset	Full	Yes	Class, Male, Female Healthy, 86, 93 Organic, 81, 98 Functional, 21, 62 They also have breakdown by severity	NA	NA	A panel of three specialists graded the severity scores. The initial specialist directly interacted with the patients during the grading process. The other two experts evaluated the speech recordings while listening to the recording in a quiet environment. The final severity score used in this study is a rounded average score of three raters.	NA	NA	Yes	Healthy - 179 Organic - 179 Functional - 83 They also have breakdown by severity	Broad and Granular	FALSE	No	Major	Major Imbalance	Reading of short folk tale 'The North Wind and the Sun' in Hungarian	FALSE	mel spectrograms	ResNet50, DenseNet, MobileNet, ConvNeXt, and EfficientNet	NA	TRUE	NA	FALSE	5-fold cross validation	NA	Accuracy, Sensitivity, Specificity, F1-Score, Precision, Recall, RMSE	77.53% in multi-class classification using MobileNet and Multitask Learning (also predicting sex of the speaker) The paper has six different single and multi-task experiments	77.53	NA	NA	NA	NA	NA	NA
Novel Multi Center and Threshold Ternary Pattern Based Method for Disease Detection Method Using Voice	2020	SVD	Subset	No	NA	NA	NA	NA	NA	NA	Yes	Healthy, Cordectomy, Frontal resection, and Spastic Dysphonia No breakdown provided	Granular But they include binary classification between healthy and a specific pathology as well	FALSE	NA	NA	Unspecified	Unspecified. Assuming they used all the audio data from SVD (vowels /a/, /i/, /u/ and sentence)	FALSE	Custom multilevel feature extraction algorithm	Iterative NCA based feature selection followed by classification with Naïve Bayes, kNN, Linear Discriminant, Decision Tree, SVM and Bagged Trees	#VALUE!	TRUE	Reported	FALSE	10-fold cross validation	NA	Accuracy, Geometric Mean	89.95% accuracy with SVM on four class classification	89.95	NA	NA	NA	NA	NA	NA
On the use of cepstral coefficients, multilayer perceptron networks and Gaussian mixture models for Vocal Fold Edema diagnosis	2013	MEEI	Subset	No	NA	NA	NA	NA	NA	NA	Yes	Normal - 53 Edema - 21 Others (Nodules, Cysts, Vocal Fold Paralysis) - 21	Granular	FALSE	No	Major	Major Imbalance	Vowel /a/	FALSE	Cepstral coefficients	Linde-Buzo-Grey Vector Quantization, MLP, GMM	#VALUE!	TRUE	NA	FALSE	2/3 for training 1/3 for testing	Randomly selected	Average correct response rate	90.77% normal vs 94.19% pathological accuracy in first followed by 76.19% Edema and 85.71% others accuracy in second stage	NA	NA	NA	NA	NA	NA	NA
OPTIMIZATION OF DUAL-TREE COMPLEX WAVELET PACKET BASED ENTROPY FEATURES FOR VOICE PATHOLOGIES DETECTION	2020	MEEI	Subset	No	NA	NA	NA	NA	NA	NA	No	Vocal Nodules - 19 Vocal Paralysis - 67 Vocal Polyp - 20	Granular	FALSE	No	Major	Major Imbalance	Vowel /a/	FALSE	Shannon and Approximate Entropy of Daul Tree Complex Wavelet Transform output	Feature selection with ReliefF and GA followed by classification with kNN and SVM	NA	TRUE	NA	FALSE	10-fold cross validation	NA	Accuracy	93.90% accuracy with Approximate Entropy and SVM	93.9	NA	NA	NA	NA	NA	NA
Organic voice pathology classification	2017	MEEI	Subset	No	NA	NA	NA	NA	NA	NA	No	Polyp - 10+5 = 15 Edema - 4 + 2 = 6 Nodule - 3 + 2 = 5	Granular	FALSE	No	Major* *Total number of samples is tiny	Major Imbalance	Vowel /a/	FALSE	MFCC, delta and double delta MFCC + Energy from audio and Multi-scale product of audio	Two category and multi category SVM	NA	TRUE	NA	FALSE	Class,Train,Test Polyp.10,5 Edema.4, 2 Nodule, 3, 2	NA	Recognition Rate	100% accuracy for Polyp, 68.66% for Edema and 100% for Nodule	NA	NA	NA	NA	NA	NA	NA
Parameterization of Sequence of MFCCs for DNN-based voice disorder detection	2018	FEMH 2018 Challenge	Full	No	NA	NA	NA	NA	NA	NA	Yes	Normal - 50 Phonotrauma - 60 Neoplasm - 40 Vocal Palsy - 50	Granular	FALSE	No Althought they use data augmentation for increasing data, they don’t mention balancing classes	Minor	Minor Imbalance	Vowel /a/	FALSE	13 MFCC polynomial fitting, 13 MFCC spline fitting, first 6 frames of 13 MFCCs, Jitter, cycle starts	Feedforward neural network with 2 hidden layers	NA	TRUE	NA	FALSE	5 fold cross validation with 64% train, 16% val and 20% test set	Separate challenge dataset	Sensitivity, Specificity, UAR, Score (weighted average of first 3)	77.44% accuracy of test set. Second best result of the challenge	77.44	NA	NA	NA	NA	NA	NA
Parkinson's disease and cleft lip and palate of pathological speech diagnosis using deep convolutional neural networks evolved by IPWOA	2022	CIEMPIESS, PC-GITA and CLP -GPRS	Subset for CLP-GPRS and full for PC-GITA	No	CIEMPIESS - 96 male, 45 female CLP-GPRS - 193 kids (5- 15) PC-GITA: NA	NA	NA	CLP - Speech therapists assessed all of the patients and found that they all had hypernasal speech, partly because changed nasality is usually noticeable after cleft repair surgery	NA	NA	Yes	Healthy - 58 (CLP) + 50 (PC-GITA) = 100 CLP - 135 PD - 50	Granular	FALSE	No They use data augmentation but not for balancing the data	Major	Major Imbalance	CLP - Spanish words, and they mention vowels but don't clarify whether it's separate from the words PD - repeatitions of /pa-ta-ka/, ten standalone phrases, text with 36 phonetically matched words, and improv speech of their activities	FALSE Although they use noise input to augment data	128 bin mel spectrograms	Deep CNN with architecture chosen using Whale Optimization Algorithm	NA	TRUE	Reported	FALSE	10 fold cross validation. The paper mentions 80% and 10% are used for training and 10% for testing, but I suspect they may have used 10% for validation	A 10-fold cross-validation procedure employing stacked speakers without bias is used to validate the classifiers	Sensitivity, Specificity, Accuracy, Precision, F1 score	95.77% accuracy in classifying both disorders	95.77	NA	NA	Uses neural architecture evolution. Arguably that inherently includes ablation	NA	Intel Core i7 7700HQ CPU clocked at up to 3.8 GHz and 8 Gb RAM They also mention times in GPU days, although no GPU is specified	NA
Pathological voice classification system based on CNN-BiLSTM network using speech enhancement and multi-stream approach	2024	MEEI	Subset	No	Class, Male (mean age +/- stddev), Female (mean age +/- stddev) Nodules, 1 (47 +/- 0), 19 (28.47 +/- 9.87) Paralysis, 31 (53.48 +/- 19.12), 27 (52.56 +/- 16.94) Polypoid, 4 (51.5 +/- 16.84), 21 (46.43 +/- 12.39) A-P Squeezing, 15 (46.8 +/- 22.19), 15 (49.87 +/- 18.62) Gastric Reflux, 15 (44 +/- 14.71), 15 (46.6 +/- 17.37) Ventricular compression, 13 (46.46 +/- 13.4), 12 (41.25 +/- 12.83)	NA	NA	NA	NA	NA	No	Subset 1 Nodules - 20 Paralysis - 58 Polypoid - 25 Subset 2 A-P Squeezing - 30 Gastric Reflux - 30 Ventricular compression - 25	Granular	FALSE	No	Major in subset 1, Minor in subset 2	Major Imbalance	Vowel /a/	We implemented a preprocessing step to improve the quality of the audio signal, focusing on preparing it for effective feature extraction. This step is crucial for improving the model's ability to learn from the data.	MCC, Jitter, Shimmer, PNCC (Power normalized cepstral coefficients)	Deep CNN and BiLSTM	#VALUE!	TRUE	Reported	FALSE	70/30 train test split. Although they test many other splits in the paper from 50/50 to 90/10	NA	Accuracy, Classification Rate	95.24% accuracy on subset 1, 64.71% on subset 2	95.24	NA	NA	Test CNN and BiLSTM separately as well	NA	NA	NA
Pathological Voice Classification Using Mel-Cepstrum Vectors and Support Vector Machine	2018	FEMH 2018 Challenge	Full	No	Class, Male (mean age +/- stddev), Female (mean age +/- stddev) Normal, 20 (30.9 +/- 10.9), 30 (34.5 +/- 12) Pathological, 78 (53.8 +/- 15.3), 72 (44.6 +/- 13.5) Neoplasm, 32, 8 Phonotrauma, 13, 47 Vocal Palsy, 33, 13 Note: Count of females with disorder doesn't add up. Vocal palsy should probably have 17 females	NA	NA	NA	NA	NA	Yes	Normal - 50 Phonotrauma - 60 Neoplasm - 40 Vocal Palsy - 50	Granular	FALSE	No	Minor	Minor Imbalance	Vowel /a/	FALSE	15 MFCC and delta MFCC	RandomForests for feature selection followed by SVM	NA	TRUE	Implemented	FALSE	5 fold cross validation	NA	Sensitivity, Specificity, Recall, Score (weighted average of first 3)	74.69% on cross validation No test set results	74.69	NA	NA	NA	NA	NA	NA
Pathological Voice Classification Using Multiresolution Time Series Classification Network	2022	MEEI, SVD, HUPA and custom	Subset from public DBs and Full from custom	Yes	NA	NA	NA	NA	NA	NA	Yes	Healthy - 522 Neuromuscular - 493 Structural - 485	Granular	FALSE	Yes Frames of audios were extracted proportional to class weights	NA	Explicitly Balanced	Voice signals (not specified what)	FALSE "This may be because in the MEEI database, healthy and pathological voices were recorded in different environment, which could have a certain impact on the experimental results"	combination of raw voice, glottal wave signal and the first order difference of glottal wave as the multivariate input of the network	deep dilated convolutional neural network	#VALUE!	TRUE	Replicated with customization	FALSE	10% testing, 20% validation and 70% training	NA	Average accuracy	90.16% accuracy on MEEI, 87.02% on SVD, 83.53% on HUPA when trained and tested on same dataset and 68.75% on custom dataset when trained with MEEI, SVD and HUPA and tested on custom	90.16	Trained using MEEI, SVD, and Hupa. Tested on custom	NA	NA	NA	NA	NA
Phonation and articulation analyses in laryngeal pathologies, cleft lip and palate, and parkinsons disease	2017	MEEI, CLP-GPRS, PC-GITA	Subset for MEEI and CLP-GPRS and full for PC-GITA	No	MEEI - NA CLP-GPRS - 5-15 years of age PC-GITA - balanced in age and gender	NA	NA	NA	NA	NA	Yes	Healthy - 53 (MEEI), 59 (CLP-GPRS), 50 (PC-GITA) Laryngeal Pathologies - 173 CLP - 144 PD - 50	Granular But they include binary classification between healthy and a specific pathology as well	FALSE	No	Major	Major Imbalance	/ah/ and rainbow passage from MEEI. Vowels and spanish words from CLP-GPRS. Sentences and read text from PC-GITA Multitask classification only uses /a/ from all databases	FALSE	(mean, sd, skewness and kurtosis) of Phonation: Jitter, Shimmer, Pitch Perturbation Quotient, Amplitude Perturbation Quotient, F0, HNR, Voice Turbulent Index, Soft Phonation Index, Normalized Noise Energy, Glottal to Noise Ratio Articulation: First two formants and derivatives, Vowel Space Area, Formant Centralization Ratio, 12 MFCCs with delta and double deltas, Teager Energy Operator, Modified …	SVM	NA	TRUE	NA	FALSE	10 fold cross-validation	speaker independet, i.e. none of the test speakers are included in the train process	Area under ROC, and class based accuracy	74% accuracy for LP, 95.8% for CLP, 54% for PD and 71% for HC in multiclass classification	NA	NA	NA	NA	NA	NA	NA
Relevant pitch features selection for voice disorders families classification	2022	LURCO lab - DPV (They say it is public)	Full	No	NA	NA	NA	NA	NA	NA	Yes	Normal - 60 Structural diseases of larynx - 50 Neurological disorders affecting voice - 50 other disorders affecting the voice - 50	Granular	FALSE	No	Minor	Minor Imbalance	Sustained vowel (unspecified)	FALSE	49 pitch and pitch first and second derivative based features	Feature selection with Fisher Discriminant Ratio, Stepwise Discriminant Analysis, Scatter measure, ANOVA, divergence measure, ReliefF measure and Run Filtering. Classification with kNN, SVM, Random Forest and Naïve Bayes	NA	FALSE No details for the classification algorithms	NA	FALSE	70% training and 30% testing. They also use 5-fold and 10-fold cross validation for experiments	NA	Accuracy	87.30% accuracy with fisher filtering and kNN without cross validation 91.50% accuracy with Fisherr filtering and kNN on 10-fold cross validation	91.5	NA	NA	NA	NA	NA	NA
Separation of Several Illnesses Using Correlation Structures with Convolutional Neural Networks	2021	Custom dataset	Full	Yes	Class, Male (mean age +/- stddev), Female (mean age +/- stddev) Depression, 20 (40.6 +/- 15.9), 58 (37.5 +/- 16.7) Organic Dysphonia, 74, 93; Age for both (51.6 +/- 14.4) Functional Dysphonia, 20, 48; Age for both (55.8 +/- 16.1) Parkinsons, 43 (62.6 +/- 13.5), 37 (65.2 +/- 9.2) Healthy, 55 (51.4 +/- 21.6), 85 (49.6 +/- 15.2)	NA	NA	The presence of one disease (exclusion of other diseases) is certified by the doctor treating the patient	NA	NA	Yes	Depression - 91 Organic Dysphonia -167 Functional Dysphonia - 68 Parkinsons - 80 Healthy - 140	Granular	FALSE	No	Major	Major Imbalance	Reading of short folk tale 'The North Wind and the Sun' in Hungarian	FALSE	27 mel band energy values, 14 MFCCs, first three formant frequencies, bandwidth of formant frequencies	Correlation matrices were generated from the feature vectors and fed into a CNN	#VALUE!	TRUE	NA	FALSE	Leave one out cross validation	NA	Accuracy, Macro F1 score, Precision, Recall	64.3% accuracy in 5 class and 74.9% accuracy in 4 class classification	74.9	NA	NA	NA	NA	NA	NA
The accuracy of an Online Sequential Extreme Learning Machine in detecting voice pathology using the Malaysian Voice Pathology Database	2023	Custom dataset	Full	Yes	Metric, Healthy, Dysphonia Female, 180, 60 Male, 72, 70 Age, 31.6 +/- 9.5, 52.3 +/- 16.4 They also have breakdown by ethnicity, but no breakdown for individual pathology	NA	NA	* VHI‑10 and RSI questionnaires * Video stroboscopic examination * Voice recording and acoustic analysis	NA	NA	Yes	Healthy - 252 Structural Dysphonia - 112 Non-Structural Dysphonia - 54	Broad and Granular	FALSE	No	Major	Major Imbalance	Vowel /a/	FALSE	MFCC	Online Sequential Extreme Learning Machine trained NN	NA	TRUE	Implemented	FALSE	80% training, 20% testing	NA	Accuracy, Sensitivity, Specificity	90% classification accuracy in detecting dysphonia and subsequent 85% accuracy on distinguishing structural and non-structual pathologies	85	NA	NA	NA	NA	NA	NA	This is included because technically you can use this for multi-class classification. The authors have just not reported those results with their models
The UCD System for the 2018 FEMH Voice Data Challenge	2018	FEMH 2018 Challenge	Full	No	Class, Male (mean age +/- stddev), Female (mean age +/- stddev) Normal, 20 (30.9 +/- 10.9), 30 (34.5 +/- 12) Pathological, 78 (53.8 +/- 15.3), 72 (44.6 +/- 13.5) Neoplasm, 32, 8 Phonotrauma, 13, 47 Vocal Palsy, 33, 17	NA	NA	NA	NA	NA	Yes	Normal - 50 Phonotrauma - 60 Neoplasm - 40 Vocal Palsy - 50	Granular	FALSE	No	Minor	Minor Imbalance	Vowel /a/	FALSE	MFCC with delta-delta	SVM, Random Forest, Logistic Regression and NN with 3 hidden layers With Soft Voting and Hard Voting on ensemble of SVM, RF and LR	NA	TRUE	NA	FALSE	Leave on out cross validation	Separate challenge dataset	Sensitivity, Specificity, UAR, Score (weighted average of first 3)	75.08% accuracy on test set	75.08	NA	NA	NA	NA	NA	NA
Toward Real-World Voice Disorder Classification	2023	FEMH (Custom)	Full	Yes	NA	NA	NA	NA	NA	NA	Yes	Healthy - 108 Glottic Neoplasm - 112 Benign structural diseases - 303 (vocal nodules, polyps, cysts)	Granular	FALSE	No	Major	Major Imbalance	Vowel /a/ Noised samples were generated as target domain using the original as source domain	TRUE Creates noisy samples for target domain to adapt to real world conditions	STFT Spectrogram followed by CNN blocks	Fully connected layer with softmax on the feature extractor	#VALUE!	TRUE	NA	FALSE	5-fold cross validation	Randomly divided	Accuracy and UAR	0.87 UAR on source domain and 0.7 UAR on target domain	0.84	NA	NA	Ablation on regularization coefficient and using noise detector	NA	They have a section on calculating memory and computation usage of the system. > Therefore, (10) and (12) reveal that the entire memory usage and the computational cost can both be significantly reduced by over 73.9% in our design.	NA
Transfer Learning Approach for Differentiating Parkinson’s Syndromes Using Voice Recordings	2024	https://doi.org/10.6084/m9.figshare.7628819.v1	Full	No	NA	NA	NA	NA	NA	NA	Yes	PD - 838 Multiple system atrophy - 678 Progressive supranuclear palsy - 590 Healthy - 1034	Granular	FALSE	No	Major	Major Imbalance	Sustained vowel (unspecified)	FALSE	mel spectrograms	ViT/GoogLeNet/ResNet50/ResNet152/SqueezeNet/VGG16/VGG19/DenseNet121/DenseNet169/DenseNet201/MobileNetV2 followed by 6 layer feedforward classification head	#VALUE!	TRUE	NA	FALSE	70% training, 15% validation and 15% testing	NA	Accuracy, F1 score, Precision, Recall	98.3% accuracy with ResNet152 in 4 way classification	98.3	NA	NA	NA	NA	P100 GPU on Kaggle	NA
Transfer Learning with AudioSet to Voice Pathologies Identification in Continuous Speech	2019	SVD	Subset	No	NA	NA	NA	NA	NA	NA	Yes	Dysphonia - 70 Chronic Laryngitis - 82 Vocal Fold Paralysis - 76 Healthy - 78	Broad and Granular	FALSE	No The data was balanced from the original extremity of imbalance, but some minor imbalance still remains	Minor	Minor Imbalance	Sentence (Good morning, how are you?) - German	FALSE > silence was removed from the beginning and end of each audio to prevent it from influencing the learning of the model	PCA transformed VGGish embeddings	LSTM and CNN	NA	TRUE	NA	FALSE	10-fold cross validation with 10% of training set for validation	A shuffle in the dataset was made before and after each fold is divided into train and test sets	Precision, Sensibility, Specificity, F1 Score	40% F1 with Conv1D on 4-class classification	NA	NA	NA	NA	NA	NA	NA
Unveiling Dysphonia: Voice Disorder Classification with Stacking Ensemble Learning Method Utilizing MFCC	2024	VOICED	Full	No	NA	NA	NA	NA	NA	NA	Yes	Healthy - 57 Hyperkinetic Dysphonia - 72 Hypokinetic Dysphonia - 40 Reflux Laryngitis - 38	Broad and Granular	FALSE	No	Major	Major Imbalance	Voice signals (not specified what) Must be /a/ since it's VOICED	FALSE	19 MFCCs	Ensemble of Logistic Regression, Random Forest, SVM, MLP, CNN, and kNN	#VALUE!	TRUE	NA	FALSE	NA	NA	Accuracy, Precision, Recall, F1 Score	89.98% accuracy with stacking ensemble	89.98	NA	NA	Models are tested with and without ensembling	NA	NA	NA
Vocal folds pathologies classification using Naive Bayes Networks	2017	SVD	Subset	No	NA	NA	NA	NA	NA	NA	Yes	Normal - 40 SD - 40 Vocal fold paralysis - 40	Granular	FALSE	Yes	NA	Already Balanced	Vowel /a/	FALSE	MFCC, F0, Jitter, and Shimmer	Naïve Bayes	#VALUE!	TRUE	NA	FALSE	75% training and 25% testing set	NA	Sensitivity, Specificity, Accuracy, Classification Rate	90% average accuracy	90	NA	NA	NA	NA	NA	NA
Voice Disorder Multi-Class Classification for the Distinction of Parkinson's Disease and Adductor Spasmodic Dysphonia	2023	Custom dataset	Full	Yes	Class, Male, Female, Avg Age PD, 38, 13, 65 Healthy, 12, 39, 63.7 Class, Male (avg age), Female (avg age) Adductor Spasmodic Dysphonia, 9 (60.44), 51 (64.69) Healthy, 15 (60.73), 45 (57.76)	NA	NA	NA	NA	NA	Yes	PD and Healthy - 51 each Adductor Spasmodic Dysphonia and Healthy - 60 each	Granular	FALSE	Yes For both PD and ASD individually the data is balanced. There is imbalance between PD and ASD data, but that is minor	NA	Explicitly Balanced	Vowel /e/, and Italian sentence ("Nella casa in riva al mare Maria vide tre cani bianchi e neri")	FALSE	ComParE 2016 from OpenSMILE	Feature selection with correlation-based feature subset, followed by feature ranker based on correlation/information gain/gain ratio/genertic algorithm. Classification with Naïve Bayes, Random Forest, feedforward MLP	NA	TRUE	Reported	FALSE	10-fold cross validation	NA	Accuracy, TPR, FPR, Precision, Recall, F-Measure, MCC, ROC Area, PRC Area	99.46% accuracy with Naïve Bayes and sentence	99.46	NA	NA	NA	NA	NA	NA
Voice pathologies identification speech signals, features and classifiers evaluation	2015	MEEI	Subset	No	Class, Male, Female Vocal fold nodules, 1, 18 Vocal fold edema, 9, 31 Vocal fold paralysis, 29, 30 Healthy, 14, 22	NA	NA	NA	NA	NA	Yes	Physiological disorders - 59 Neuromuscular disorders - 59 Healthy - 36	Granular	FALSE	No	Major	Major Imbalance	Vowel /a/ and rainbow passage	FALSE	MFCC, LSF (Line Spectrum Frequency) or MLSF (Mel Line Spectrum Frequency)	SVM, GMM, Linear Discriminators	NA	TRUE	NA	FALSE	4-fold cross validation	NA	TPR and PPV per class, and overall accuracy	77.9% accuracy with MLSF feature amd GMM	77.9	NA	NA	NA	NA	NA	NA
Voice Pathology Analysis using DT-CWPT and ReliefF Algorithm	2019	MEEI, SVD	Subset	No	NA	NA	NA	NA	NA	NA	No	Class, MEEI, SVD Vocal Nodules/Cysts, 19, 6 Paralysis, 67, 194 Polyp, 20, 44	Granular	FALSE	Yes Adaptive synthetic (ADASYN) sampling to balance data	NA	Explicitly Balanced	Vowel /a/	FALSE	DT-CWPT with energy/entropies	Feature selection with ReliefF algorithm followed by classification with kNN and SVM	NA	TRUE	NA	FALSE	10-fold cross validation	NA	Per class and average accuracy	94.03% average accuracy on MEEI and 97.69% on SVD both with SVM	97.69	NA	NA	NA	NA	NA	NA
Voice Pathology Detection and Multi-classification Using Machine Learning Classifiers	2020	MEEI	Subset	No	Class, Male (mean age), Female (mean age) Normal, 21 (37.80), 32 (35.17) Nodule, 1 (47.00), 18 (29.63) Polyp, 12 (45.47), 8 (44.83) Paralysis, 33 (53.58), 34 (54.33) Cyst, 11 (40.16), 33 (41.27)	NA	NA	NA	NA	NA	Yes	Normal - 53 Nodule - 19 Polyp - 20 Paralysis - 67 Cyst - 44	Broad and Granular	FALSE	No	Major	Major Imbalance	Vowel /a/	FALSE	Amplitude difference between the first two harmonics Fundamental Frequency Harmonicity Power Harmonic richness factor Parabolic spectral parameter Audio Spectrum Basis/Centroid/Envelope/Flatness/Projection/Spread Harmonic Spectral Centroid/Deviation/Spread/Variation Max/Min of Audio Waveform (Amplitude/Closing/Normalized amplitude/Open/Primary Open/Primary Speed/Quasi-open/Secondary Open/Secondar…	Feature selection with Fished Discirimination Criterion followed by SVM, Decision Trees, Random Forests	NA	TRUE	NA	FALSE	10-fold cross validation	NA	Accuracy, Sensitivity, Specificity, AUC	93.89% accuracy on multi-class classification	93.89	NA	NA	NA	NA	NA	NA
Voice pathology detection by using the deep network architecture	2021	SVD and custom	Subset and Full	Yes	Class, Male, Female SVD Healthy, 7, 30 Dysphonia, 47, 63 Vocal Fold Polyp, 22, 17 Custom Healthy, 9, 8 Vocal Fold Polyp, 6, 9 Vocal Fold Cyst , 8, 8 Sulcus Vocalis, 5, 7 The age range of the recorded subjects are 17 to 60 for healthy subjects, and 15 to 72 for pathological subjects.	NA	NA	NA	NA	NA	Yes	SVD Healthy - 37 Dysphonia - 110 Vocal Fold Polyp - 39 Custom Healthy - 17 Vocal Fold Polyp - 15 Vocal Fold Cyst - 16 Sulcus Vocalis - 12	Broad and Granular	FALSE	No	Major	Major Imbalance	Vowel /a/	FALSE	Raw audio and feature vector of (integral and derivative over time of raw data, entropy, zero crossing rate, MFCC, skewness, kurtosis, shimmer, jitter, largest area parameters)	CNN and LSTM are used for feature fusion and direct classification. Feature fusion output is classified with SVM, Naïve Bayes, kNN, Ensemble Classifier, Discriminant Analysis Classifier, Decision Tree. Both decision outputs are fused with some algebraic combination rule.	#VALUE!	TRUE	Reported	FALSE	NA	NA	Accuracy and F1-Score	85.45% accuracy on SVD and 91.18% accuracy on custom in 3/4 class classification	91.18	NA	NA	NA	NA	NA	NA
Voice Pathology Distinction Using Autoassociative Neural Networks	2017	SVD	Subset	No	Class, Male, Female Hyperfunctional dysphonia, 45, 166 Laryngitis, 82, 57 Recurrent Laryngeal Nerve Paralysis, 74, 138 Healthy, 201, 361	NA	NA	NA	NA	NA	Yes	Hyperfunctional dysphonia - 211 Laryngitis - 139 Recurrent Laryngeal Nerve Paralysis - 212 Healthy - 562	Granular	FALSE	No	Major	Major Imbalance	Vowel /a/	FALSE	F0, Jitter, Shimmer, NHR, energy, 0/1/2/3 order moment, power factor, 1/2/3 formant amplitude and frequency, 12 MFCC, approximate entropy, kurtosis, turbulent noise index, normalized first harmonic energy	5 layer feedforward NN	#VALUE!	TRUE	NA	FALSE	8-fold cross validation	NA	F1 Score, overall accuracy	overall system accuracy of 87.5%	87.5	NA	NA	NA	NA	NA	NA
VoiceLens: A multi-view multi-class disease classification model through daily-life speech data	2022	SVD	Subset	No	NA > We also excluded all recordings of speakers below the age of 19 and also above the age of 60 (it is known that the most significant changes of voice happen during adulthood until the voice matures at around the age of 20 and remains relatively stable until around the age of 60)	NA	NA	NA	NA	NA	Yes	NA They mentioned (Laryngeal Cancers, Dish-Syndrome, and Parkinson’s disease) in one location and (Parkinson’s, Alzheimer’s, Heart Diseases, Laryngeal Cancers, etc.) in another location. Neither with count of samples	Broad and Granular	FALSE	NA	NA	Unspecified	NA They mention vowels /a,i,u/ in normal and high-low pitch and sentence. But it's not clear whether they are describing the dataset or that's what they used	FALSE	MFCC, Log Mel-filter bank coefficients and Spectral subband centroid features. Also VGGish	Deep neural network pipeline with LSTM and feedforward networks	#VALUE!	TRUE	NA	FALSE	10-fold cross validation	NA	Precision, Recall, Accuracy, Multiclass Accuracy	81.6% accuracy with 6 diseased and 1 healthy class	81.6	NA	NA	NA	NA	1.6 GHz, quad-core Windows system with 16 GB RAM, I78550U CPU	NA
Wavelet sub-band features for voice disorder detection and classification	2020	SVD, PdA, AVPD, MEEI	Subset	No	NA	NA	NA	NA	NA	NA	Yes	Healthy - 672 Cyst - 49 Paralysis - 297 Polyp - 116	Broad and Granular	FALSE	No	Major	Major Imbalance	Vowel /a/	FALSE	Stationary Wavelet Tranform based features - Subband Energy/Entropy/Mean/Kurtosis/Skewness/Variance, Standard Devication Summary statistics of these features over multiple levels of the transform	Information gain based feature ranking for feature selection followed by classification with SVM, ANN with one hidden layer and Linear SVM (SGD)	#VALUE!	TRUE	NA	FALSE	70% training with 10-fold cross validation and 30% testing set	NA	AUC, Classification Accuracy, F1, Precision, Recall	99.6% classification accuracy	99.6	NA	NA	NA	NA	All the experiments are performed on Laptop system having Microsoft Windows 10 home operating system, Intel Pentium quad core processor N3540 (up to 2.66 GHz) and 4GB DDR3 L RAM.	NA
A hybrid approach for binary and multi-class classification of voice disorders using a pre-trained model and ensemble classifiers	2025	SVD	Subset	No	Class, Male, Female Healthy, 227, 260 Hyperfunctional dysphonia, 32, 114 Vocal fold paresis, 25, 60	NA	NA	NA	NA	NA	Yes	Healthy - 587 Hyperfunctional Dysphonia - 146 Vocal Fold Paresis - 85	Broad and Granular	FALSE	Yes Oversampled minority classes	NA	Explicitly Balanced	NA They desribe what's available in SVD, but don't clarify what they used	FALSE	Pretrained VGGish	SVM, MLP, LR, Ensemble	NA	TRUE	Reported	FALSE	5-fold cross validation	NA	Accuracy, F1, Precision and Recall per class	77.81+/-2.71% accuracy	77.81	NA	NA	NA	NA	NA	NA
An Ensemble Approach to Multi-Class Classification of Vocal Disorders: Laryngocele and Vox Senilis	2024	SVD	Subset	No	Class,Male,Female Laryngozele,3,0 Vox Senilis, 8, 6 Healthy, 15, 13	NA	NA	NA	NA	NA	Yes	Healthy - 28 Vox Senilis - 14 Laryngozele - 3	Granular	FALSE	No	Major	Major Imbalance	NA Number of audios suggest they took all recordings from SVD	FALSE	CNN on Mel spectrograms	Ensemble of CNNs	#VALUE!	TRUE	NA	FALSE	5-fold cross validation	NA. Ensured that each speaker only appears in one fold.	Accuracy, Precision, Recall, F1	96.23% accuracy	96.23	NA	NA	NA	NA	NA	NA
Binary and Multiclass Classification of Dysphonia Using Whisper Encoder and One-Dimensional Convolutional Neural Network	2025	Hungarian dataset (Unclear which one, so considered custom)	NA	Yes	Class, Male, Female Organic Dysphonia, 81, 98 Functional Dysphonia, 21, 62 Healthy, 86, 93	NA	NA	NA	NA	NA	Yes	Healthy - 178 Functional Dysphonia - 83 Organic Dysphonia - 178	Broad and Granular	FALSE	No	Major	Major Imbalance	Reading of short folk tale 'The North Wind and the Sun' in Hungarian	FALSE	Whisper encoder	Deep 1d CNNs	#VALUE!	TRUE	Implemented	FALSE	80% training data is used with 5-fold cross validation	NA. Ensured that each class is present in each set.	Accuracy, F1, Sensitivty, Specificity	76.4% accuracy	76.4	NA	NA	NA	NA	NA	NA
Pathological Voice Detection and Classification Based on Multimodal Transmission Network	2025	SVD	Subset	No	Class, Male, Female Healthy, ?, ? Paralysis, 74, 131 Laryngitis, 66, 39 Reinke Edema, 7, 57 SD, 22, 40 Polyp, 25, 19 Leukoplakia, 27, 14 Carcinoma, 21, 1 Nodule, 4, 13 Cyst, 1, 5	NA	NA	NA	NA	NA	Yes	Healthy - 613 Paralysis - 205 Laryngitis - 105 Reinke Edema - 64 SD - 62 Polyp - 44 Leukoplakia - 41 Carcinoma - 22 Nodule - 17 Cyst - 6	Broad and Granular	FALSE	No	Major	Major Imbalance	Vowel /a/ and EGG	FALSE	mel spectrograms	Stack of ResNet18 in a custom architecture	#VALUE!	TRUE	Reported	FALSE. They do look at some of the feature maps of the model though	60 train, 20 verification, 20 test	NA	Accuracy, Precision, Recall, F1	98.02% accuracy	98.02	NA	NA	NA	NA	NA	NA
Towards an explainable Artificial intelligence system for voice pathology identification and post-treatment characterisation	2025	Custom	Full	Yes	Class, Male, Female Nodule, 0, 15 Poly, 0, 36 Cysts, 0, 18 No male data was used as the number of samples in male were too low	NA	NA	both perceptual evaluations of their voice and videolaryngostroboscopic assessment performed by the same clinician and in the same hospital	NA	NA	No	Nodule - 15 Polyp - 36 Cysts - 18	Granular	FALSE	No. They used a different evaluation metric, Matthews Correlation Coffecieint instead of accuracy in case of imbalanced dataset though.	Major	Major Imbalance	sustained cardinal vowel /a/ and the Italian word /aiuole/, which contains all the basic vowels of the Italian language (IPA transcription: «a’jwɔle», English translation: «flowerbeds»)	FALSE	F0 mean [Hz] F0 median [Hz] F0 std [Hz] F0 min [Hz] T0 (F0 min) [s] F0 max [Hz] T0 (F0 max) [s] Jitter [%] NNE [dB] F1 mean [Hz] F1 median [Hz] F1 std [Hz] F1 min [Hz] F1 max [Hz] F2 mean [Hz] F2 median [Hz] F2 std [Hz] F2 min [Hz] F2 max [Hz] F3 mean [Hz] F3 median [Hz] F3 std [Hz] F3 min [Hz] F3 max [Hz] Signal duration [s] % voiced Voiced duration [s]	SVM, Ensemble decision trees (AdaBoost), kNN	NA	TRUE	NA	FALSE	10-fold cross validation	NA	Accuracy, MCC, AUC per class	54 +/- 10	52	NA	NA	NA	NA	NA	NA	Only one experiment out (E3) of four in this article refers to classification between multiple pathologies. Therefore, as much as possible, all the extracted data only relates to experiment E3.
Wavelet-based methodology for non-invasive detection and multiclass classification of voice disorders: a comprehensive study across multilingual datasets	2024	SVD, PdA, AVPD, MEEI	Subset	No	NA	NA	NA	NA	NA	NA	Yes	SVD Healthy - 262 Cyst - 6 Paralysis - 195 Polyp - 43 PdA Healthy - 239 Cyst - 20 Paralysis - 18 Polyp - 28 AVPD Healthy - 118 Cyst - 13 Paralysis - 32 Polyp - 30 MEEI Healthy - 53 Cyst - 10 Paralysis - 66 Polyp - 19	Broad and Granular	FALSE	FALSE	Major	Major Imbalance	NA. They mention that the selected datasets have vowel /a/, but don't clearly specify that this is the only audio they used	FALSE	Energy and Entropy features of discrete wavelet packet transform	SVM	NA	TRUE	Reported	FALSE	70 train, 30 test Training data is used in 10 fold stratified cross validation	proportional split resampling procedure	Accuracy	99.43 on SVD	99.43	FALSE	FALSE	NA	NA	NA	NA
											63
		2012	0
		2013	1
		2014	2
		2015	2
		2016	2
		2017	6
		2018	12
		2019	3
		2020	7
		2021	9
		2022	11
		2023	10
		2024	11
		2025	4

## Sheet: Train test set sizes
Name	Year	Databases	Classification Labels	Training/Testing Splits		Total Data	Training (%)	Testing (%)	Validation (%)	Tuning (%)	Training	Testing	Validation	Tuning
A Deep Multimodal Voice Pathology Classifier with Electroglottographic Signal Processing Capabilities	2022	SVD - manually selected samples	Normal - 687 Laryngitis - 140 Hyperfunctional Dysphonia - 204 Recurrent Laryngeal Nerve Paralysis - 210	90% training and 10% test set		0	90	10			0	0	0	0
A Dimensionality Reduction Based Efficient Multiple Voice Disease Recognition Scheme Using Mel-Frequency Cepstral Coefficients and K-Nearest Neighbors Algorithm	2022	SVD	Dysphonia - 52 Laryngitis - 123 Renkei's Edema - 52 Healthy - 140	Not explicitly mentioned althought they use 10 fold cross validation.		0	90	10			0	0	0	0
A Group Decision Optimization Analogy-Based Deep Learning Architecture for Multiclass Pathology Classification in a Voice Signal	2021	VOICED	Healthy - 55 Hyperkinetic Dypshonia - 72 Hypokinetic Dysphonia - 41 Reflux Laryngitis - 38	80% training, 20% testing		0	80	20			0	0	0	0
A Modular Deep Learning Architecture for Voice Pathology Classification	2023	FEMH 2019 Challenge	Phonotrauma - 100 Functional Dysphonia - 100 Vocal Palsy - 100 Laryngeal Neoplasm - 100	50% training with 4 fold cross validation 50% testing after training		3140	37.5	50	12.5		1177.5	1570	392.5	0
A Multi-Representation Ensemble Approach to Classifying Vocal Diseases	2018	FEMH 2018 Challenge	Normal - 50 Vocal Nodules, Polyps, Cysts - 60 Laryngeal Neoplasm - 40 Unilateral Vocal Paralysis - 50	5 fold cross validation on training set (50% of data) 50% testing set (labels revealed after paper)		2406	80		20		1924.8	400	481.2	0
A Robust Approach of Estimating Voice Disorder Due to Thyroid Disease	2021	Custom dataset	Normal - 75 Hypothyroidism - 120 Hyperthyroidism - 13	Normal - 60 train, 15 test Hypothyroidism - 90 train, 30 test Hyperthyroidism - 10 train, 3 test		1500					160	48	0	0
An efficient voice pathology classification scheme based on applying multi-layer linear discriminant analysis to wavelet packet-based features	2014	MEEI	Normal - 53 A-P squeezing - 72 Gastric Reflux - 48 Hyperfunction - 85	10 fold cross validation		1672	90	10			1504.8	167.2	0	0
Analysis and Classification of Voice Pathologies Using Glottal Signal Parameters	2016	Custom dataset	Normal - 11 Nodules - 12 Vocal fold paralysis - 8	70% training, 20% for validation and 10% testing		1446	70	10	20		1012.2	144.6	289.2	0
Application for detecting depression, Parkinson's disease and dysphonic speech	2021	Custom dataset	Parkinsons - 83 Dysphonia - 261 Depression - 107	10 fold nested cross validation		1021	90	10			918.9	102.1	0	0
Artificial intelligence for the recognition of benign lesions of vocal folds from audio recordings.	2023	Custom dataset	Cysts - 69 Oedemas - 112 Nodules - 141 Polyps - 96	10 fold cross validation		1241	90	10			1116.9	124.1	0	0
Automatic And Perceptual Discrimination Between Dysarthria, Apraxia of Speech, and Neurotypical Speech	2021	Custom dataset	Neurotypical - 29 Dysarthria - 20 Apraxia of Speech - 10	Nested 5 fold cross validation		1134	80	20			907.2	226.8	0	0
Automatic discrimination of several types of speech pathologies	2019	Custom datasets? (the datasets have names, but I don't think they are public)	Voice disorder (morphological alteration) - 122 Voice disorder (functional dysphonia) - 68 Voice disorder (recurrent paresis) - 73 Depression - 55 Parkinsons - 76 Healthy - 190	10 fold cross validation		1124	90	10			1011.6	112.4	0	0
AUTOMATIC IDENTIFICATION OF DYSPHONIAS USING MACHINE LEARNING ALGORITHMS	2023	SVD, VOICED	Hypofunction - 55 Hyperfunction - 64 Euphony - 74	Not mentioned		818					0	0	0	0
Automatic Separation of Various Disease Types by Correlation Structure of Time Shifted Speech Features	2018	Custom datasets? (the datasets have names, but I don't think they are public)	Voice disorder (morphological alteration) - 122 Voice disorder (functional dysphonia) - 68 Voice disorder (recurrent paresis) - 73 Depression - 55 Parkinsons - 76 Healthy - 190	10 fold cross validation		761	90	10			684.9	76.1	0	0
ByoVoz Automatic Voice Condition Analysis System for the 2018 FEMH Challenge	2018	FEMH 2018 Challenge	Normophonic - 50 Phonotrauma - 50 Glottis neoplasm - 50 Unilateral vocal paralysis - 50	Full training data (50%) and full testing data (50%)		589	100				589	400	0	0
Class-imbalanced voice pathology classification: Combining hybrid sampling with optimal two-factor random forests	2022	MEEI	Vocal fold paralysis - 67 Vocal fold edema - 43 Vocal fold polyps - 20 Vocal fold nodules - 19 Other vocal diseases - 24 (not specified) Normal - 53	20% for parameter tuning 80% used in 10 fold cross validation		706	72	8		20	508.32	56.48	0	141.2
Classification of laryngeal diseases including laryngeal cancer, benign mucosal disease, and vocal cord paralysis by artificial intelligence using voice analysis.	2024	Custom dataset All women were excluded Vowel /a/ and /pa/ repeated 5 times was collected	Laryngeal cancer - 30 Vocal fold paralysis - 97 Benign mucosal disease - 81 Healthy - 155	5 fold cross validation		523	80	20			418.4	104.6	0	0
Classification of voice disorders using i-Vector analysis	2018	SVD	Dysphonia - 75 Vocal fold paralysis - 75 Laryngitis - 75 Normal - 75	50 samples from each class for training and 25 for testing		451	66.6667	33.3333			300.667	150.333	0	0
Combined Generative Adversarial Network and Fuzzy C-Means Clustering for Multi-Class Voice Disorder Detection with an Imbalanced Dataset	2020	SVD, VOICED	Class, SVD, VOICED Healthy, 869, 58 Hyperkinetic Dysphonia, 213, 70 Hypokinetic Dysphonia, 16, 41 Reflux Laryngitis, 140, 39	10 fold cross validation		441	90	10			396.9	44.1	0	0
Combining acoustic features and medical data in deep learning networks for voice pathology classification	2021	FEMH 2019 Challenge	Phonotrauma - 100 Functional Dysphonia - 100 Vocal Palsy - 100 Laryngeal Neoplasm - 100	5-fold cross validation over train set(50%) with additional data using noise injection Test set (50%)		418	80		20		334.4	400	83.6	0
Continuous Speech for Improved Learning Pathological Voice Disorders	2022	FEMH and FEMH 2018 Challenge	Functional dysphonia - 200 Neoplasm - 285 Phonotrauma - 1573 Vocal Palsy - 348	80% samples from FEMH for training 20% samples from FEMH and all data from FEMH-2018 for testing		552	80	20			441.6	110.4	0	0
Deep Learning Application for Vocal Fold Disease Prediction Through Voice Recognition: Preliminary Development Study	2021	Custom dataset	Normal - 189 Vocal atrophy - 224 Unilateral vocal paralysis - 50 Organic vocal fold lesions - 248 Adductor spasmodic dypshonia - 30	474 for training, 119 for validation , 148 testing samples		414					474	148	119	0
Deep-learning in Identification of Vocal Pathologies	2020	SVD	Control - 194 Dysphonia - 69 Laryngitis Chronica - 41 Vocal Fold Paralysis - 169	Leave-one-out cross validation for every subject		473					0	0	0	0
Demographic and Symptomatic Features of Voice Disorders and Their Potential Application in Classification Using Machine Learning Algorithms	2018	Custom dataset	Neoplasm - 100 Phonotrauma - 508 Palsy - 153	80% training with 10 fold cross validation for hyperparam tuning, 20% testing		922	72	20	8		663.84	184.4	73.76	0
Detecting multiple system atrophy, Parkinson and other neurological disorders using voice analysis	2017	Custom dataset	Multiple System Atrophy - 9 Parkinsons - 9 Neurological Disorder - 9 (3 Functional Neurological Disorders, 1 Somatization, 1 Dystonia, 2 Cervical Dystonia, 1 Essential Tremors, 1 Generalized Paroxysmal Dystonia)	Leave-one-out cross validation		914					0	0	0	0
Detection and Classification of Categories of Dysphonia Using Convolutional Neural Network	2024	SVD	Functional - 414 Organic - 459 Organofunctional - 112 Healthy - 687 (They group the pathologies from SVD into these)	70% training, 15% validation and 15% testing		546	70	15	15		382.2	81.9	81.9	0
Detection and classification of voice pathology using feature selection	2014	MEEI	Normal - 53 Pathological - 173 (the subtotals don't add up) Vocal Nodules - 20 Vocal Polyp - 20 Keratosis - 26 Adductor - 22 Paralysis - 71 From [M. Markaki and Y. Stylianou, “Voice Pathology Detection and Discrimination Based on Modulation Spectral Features,” IEEE Trans. Speech Audio Process, vol. 19, no. 7, pp. 1983-1948, 2011]	10-fold cross validation		420	90	10			378	42	0	0
Detection of Speech Related Disorders by Pre-trained Embedding Models Extracted Biomarkers	2022	Probably custom, but it's not explicit at all	Depression - 131 Parkinsons - 85 Organic and Functional Voice Disorder - 262 Healthy - 228	10-fold cross validation and further 10-fold cross validation on each training set for hyperparamter tuning		418	81	10		9	338.58	41.8	0	37.62
Developing an Artificial Intelligence Tool to Predict Vocal Cord Pathology in Primary Care Settings	2022	SVD and custom	Normal Inflammatory Mass Lesions Neurological and Muscular They group different pathologies into these labels. Class,SVD,Custom Normal,25,60 Unilateral Paralysis,28,105 ADSD,32,160 Mass lesions,26,71 Laryngitis,4,13, Muscle Tension,x,66	80% training, 10% validation, 10% testing		400	80	10	10		320	40	40	0
Diagnosing Voice Disorder with Machine Learning	2018	FEMH (but uncertain which one or if custom). Possibly FEMH 2018 challenge dataset based on description and acknowledgment of Big Data Cup competition	Normal - 50 Following numbers are unspecified in the paper but we can get these from other descriptions of FEMH2018 Vocal Nodules, Polyps, Cysts - 60 Laryngeal Neoplasm - 40 Unilateral Vocal Paralysis - 50	stratified sampling of 160 for training and 40 for testing 100 times		400					160	40	0	0
Discrimination between pathological voice categories using Matching Pursuit	2015	MEEI	Adductor - 19 Keratosis - 27 Paralysis - 67 Vocal Nodules - 19 Vocal Polyps - 20	Leave one out cross validation		1000					0	0	0	0
Disease Delineation for Multiple Sclerosis, Friedreich Ataxia, and Healthy Controls Using Supervised Machine Learning on Speech Acoustics	2023	Custom dataset	Multiple sclerosis - 112 Friedreich Ataxia - 73 Healthy - 229	Cross validation with 67% training and 33% testing set		590	67	33			395.3	194.7	0	0
Disordered Voice Classification using SVM and Feature Selection using GA	2016	Probably custom, but it's not explicit at all	Normal - 30 Pathological disorders - 15 (swelling, inflammation, nodules, polyps, cysts, vocal cord paralysis) Neurological disorders - 15 (Parkinson's, trauma, brain tumors)	Testing with 12 normal, 7 pathological and 12 neurological voices for 3 level classification		584					29	31	0	0
DNN-based Approach to Detect and Classify Pathological Voice	2018	FEMH 2018 Challenge, and possibly MEEI? (referred in conclusion only)	Normal - 50 Following numbers are unspecified in the paper but we can get these from other descriptions of FEMH2018 Vocal Nodules, Polyps, Cysts - 60 Laryngeal Neoplasm - 40 Unilateral Vocal Paralysis - 50	90% of training set for training		584	90	10			525.6	58.4	0	0
Dual-Tree Complex Wavelet Packet Transform for Voice Pathology Analysis	2020	MEEI, SVD	Class,MEEI,SVD Vocal nodules/Cysts, 19, 6 Paralysis, 67, 194 Polyp, 20, 44 Only binary classification task includes normal vs pathological which is ignored here	10-fold cross validation		285	90	10			256.5	28.5	0	0
End-to-end deep learning classification of vocal pathology using stacked vowels	2023	SVD	Healthy - 687 Hyperfunctional dysphonia - 207 Laryngitis - 127	60:20:20 for train:val:test		367	60	20	20		220.2	73.4	73.4	0
Ensemble and Multimodal Learning for Pathological Voice Classification	2021	FEMH (Custom)	Neoplasm - 99 Phonotrauma - 366 Vocal Palsy - 124	Cross validation with 75% for train, 12.5% for val and 12.5% for test		363	75	12.5	12.5		272.25	45.375	45.375	0
FEMH Voice Data Challenge: Voice disorder Detection and Classification using Acoustic Descriptors	2018	FEMH 2018 Challenge	Normal - 50 Phonotrauma - 60 Neoplasm - 40 Vocal Palsy - 50	10-fold cross validation		350	90	10			315	35	0	0
Glottal Signal Parameters as features set for Neurological voice disorders diagnosis using K-Nearest Neighbors (KNN)	2018	SVD	Normal - 40 PD - 40 SD - 40	75% training and 25% testing set		350	75	25			262.5	87.5	0	0
Hierarchical Classification and System Combination for Automatically Identifying Physiological and Neuromuscular Laryngeal Pathologies.	2017	MEEI	Healthy - 36 Vocal fold edemas or nodules - 59 Unilateral vocal fold paralysis - 59	75% training and 25% testing set		306	75	25			229.5	76.5	0	0
Hierarchical Multi-Class Classification of Voice Disorders Using Self-Supervised Models and Glottal Features	2023	SVD	Healthy - 587 Hyperfunctional Dysphonia - 146 Vocal Fold Paresis - 85	5 fold cross validation		300	80	20			240	60	0	0
Multi-class Machine Learning Detection of Edema, Vocal Paralysis and Vocal Nodules through Voice	2024	Custom dataset	Edema - 35 Vocal Cord Paralysis - 70 Vocal Nodules - 70 Healthy - 70	5 fold cross validation with 75-25 splits The numbers don't add up here, based on the splits it should be 4-fold cross validation		222	75	25			166.5	55.5	0	0
Multiclass recognition of Alzheimer's and Parkinson's disease using various machine learning techniques: A study	2022	Custom dataset	healthy, Alzheimers, Parkinsons Unspecified breakdown	3097 for training, 1000 for testing		208					3097	1000	0	0
Multifeature Fusion Method with Metaheuristic Optimization for Automated Voice Pathology Detection	2024	SVD	Cordectomy, Dysphonia, Front Lateral Partial Resection, Contact Pachyderma, Laryngitis, Lukoplakia, Pure Breath (Reinke Odem), Recurrent Laryngeal Paralysis, Vocal Fold Polyp, Vox Senilis 100 samples from each class	5 fold cross validation on 80% data used as training set. 20% data kept for testing		202	64	20	16		129.28	40.4	32.32	0
Multilabel voice disorder classification using raw waveforms	2024	SVD	Healthy - 687 Vox Senilis - 23 Central Laryngeal Motion Disorder - 11 Dysphonia - 70 Laryngitis - 82 Reinke's Edema - 34 Multiple diagnosis per sample Dysphonia+Laryngitis - 5 Laryngitis + Reinke's Edema - 10	10-fold cross validation		258	90	10			232.2	25.8	0	0
Multiple voice disorders in the same individual: Investigating handcrafted features, multi-label classification algorithms, and base-learners	2023	SVD	Healthy - 686 Vox Senilis - 22 Central Laryngeal Motion Disorder - 10 Dysphonia - 69 Laryngitis - 81 Reinke's Edema - 33 Multiple diagnosis per sample Dysphonia+Laryngitis - 4 Laryngitis + Reinke's Edema - 9	10-fold cross validation		245	90	10			220.5	24.5	0	0
Multitask and Transfer Learning Approach for Joint Classification and Severity Estimation of Dysphonia	2024	Custom dataset	Healthy - 179 Organic - 179 Functional - 83 They also have breakdown by severity	5-fold cross validation		210	80	20			168	42	0	0
Novel Multi Center and Threshold Ternary Pattern Based Method for Disease Detection Method Using Voice	2020	SVD	Healthy, Cordectomy, Frontal resection, and Spastic Dysphonia No breakdown provided	10-fold cross validation		207	90	10			186.3	20.7	0	0
On the use of cepstral coefficients, multilayer perceptron networks and Gaussian mixture models for Vocal Fold Edema diagnosis	2013	MEEI	Normal - 53 Edema - 21 Others (Nodules, Cysts, Vocal Fold Paralysis) - 21	2/3 for training 1/3 for testing		206	66.6667	33.3333			137.333	68.6667	0	0
OPTIMIZATION OF DUAL-TREE COMPLEX WAVELET PACKET BASED ENTROPY FEATURES FOR VOICE PATHOLOGIES DETECTION	2020	MEEI	Vocal Nodules - 19 Vocal Paralysis - 67 Vocal Polyp - 20	10-fold cross validation		154	90	10			138.6	15.4	0	0
Organic voice pathology classification	2017	MEEI	Polyp - 10+5 = 15 Edema - 4 + 2 = 6 Nodule - 3 + 2 = 5	Class,Train,Test Polyp.10,5 Edema.4, 2 Nodule, 3, 2		154					17	9	0	0
Parameterization of Sequence of MFCCs for DNN-based voice disorder detection	2018	FEMH 2018 Challenge	Normal - 50 Phonotrauma - 60 Neoplasm - 40 Vocal Palsy - 50	5 fold cross validation with 64% train, 16% val and 20% test set		200	64	20	16		128	40	32	0
Parkinson's disease and cleft lip and palate of pathological speech diagnosis using deep convolutional neural networks evolved by IPWOA	2022	CIEMPIESS, PC-GITA and CLP -GPRS	Healthy - 58 (CLP) + 50 (PC-GITA) = 100 CLP - 135 PD - 50	10 fold cross validation. The paper mentions 80% and 10% are used for training and 10% for testing, but I suspect they may have used 10% for validation		200	90	10			180	20	0	0
Pathological voice classification system based on CNN-BiLSTM network using speech enhancement and multi-stream approach	2024	MEEI	Subset 1 Nodules - 20 Paralysis - 58 Polypoid - 25 Subset 2 A-P Squeezing - 30 Gastric Reflux - 30 Ventricular compression - 25	70/30 train test split. Although they test many other splits in the paper from 50/50 to 90/10		200	70	30			140	60	0	0
Pathological Voice Classification Using Mel-Cepstrum Vectors and Support Vector Machine	2018	FEMH 2018 Challenge	Normal - 50 Phonotrauma - 60 Neoplasm - 40 Vocal Palsy - 50	5 fold cross validation		200	90	10			180	20	0	0
Pathological Voice Classification Using Multiresolution Time Series Classification Network	2022	MEEI, SVD, HUPA and custom	Healthy - 522 Neuromuscular - 493 Structural - 485	10% testing, 20% validation and 70% training		200	70	10	20		140	20	40	0
Phonation and articulation analyses in laryngeal pathologies, cleft lip and palate, and parkinsons disease	2017	MEEI, CLP-GPRS, PC-GITA	Healthy - 53 (MEEI), 59 (CLP-GPRS), 50 (PC-GITA) Laryngeal Pathologies - 173 CLP - 144 PD - 50	10 fold cross-validation		200	90	10			180	20	0	0
Relevant pitch features selection for voice disorders families classification	2022	LURCO lab - DPV (They say it is public)	Normal - 60 Structural diseases of larynx - 50 Neurological disorders affecting voice - 50 other disorders affecting the voice - 50	70% training and 30% testing. They also use 5-fold and 10-fold cross validation for experiments		200	70	30			140	60	0	0
Separation of Several Illnesses Using Correlation Structures with Convolutional Neural Networks	2021	Custom dataset	Depression - 91 Organic Dysphonia -167 Functional Dysphonia - 68 Parkinsons - 80 Healthy - 140	Leave one out cross validation		200					0	0	0	0
The accuracy of an Online Sequential Extreme Learning Machine in detecting voice pathology using the Malaysian Voice Pathology Database	2023	Custom dataset	Healthy - 252 Structural Dysphonia - 112 Non-Structural Dysphonia - 54	80% training, 20% testing		246	80	20			196.8	49.2	0	0
The UCD System for the 2018 FEMH Voice Data Challenge	2018	FEMH 2018 Challenge	Normal - 50 Phonotrauma - 60 Neoplasm - 40 Vocal Palsy - 50	Leave on out cross validation		203					0	0	0	0
Toward Real-World Voice Disorder Classification	2023	FEMH (Custom)	Healthy - 108 Glottic Neoplasm - 112 Benign structural diseases - 303 (vocal nodules, polyps, cysts)	5-fold cross validation		120	80	20			96	24	0	0
Transfer Learning Approach for Differentiating Parkinson’s Syndromes Using Voice Recordings	2024	https://doi.org/10.6084/m9.figshare.7628819.v1	PD - 838 Multiple system atrophy - 678 Progressive supranuclear palsy - 590 Healthy - 1034	70% training, 15% validation and 15% testing		120	70	15	15		84	18	18	0
Transfer Learning with AudioSet to Voice Pathologies Identification in Continuous Speech	2019	SVD	Dysphonia - 70 Chronic Laryngitis - 82 Vocal Fold Paralysis - 76 Healthy - 78	10-fold cross validation with 10% of training set for validation		226	90	10			203.4	22.6	0	0
Unveiling Dysphonia: Voice Disorder Classification with Stacking Ensemble Learning Method Utilizing MFCC	2024	VOICED	Healthy - 57 Hyperkinetic Dysphonia - 72 Hypokinetic Dysphonia - 40 Reflux Laryngitis - 38	NA		106					0	0	0	0
Vocal folds pathologies classification using Naive Bayes Networks	2017	SVD	Normal - 40 SD - 40 Vocal fold paralysis - 40	75% training and 25% testing set		212	75	25			159	53	0	0
Voice Disorder Multi-Class Classification for the Distinction of Parkinson's Disease and Adductor Spasmodic Dysphonia	2023	Custom dataset	PD and Healthy - 51 each Adductor Spasmodic Dysphonia and Healthy - 60 each	10-fold cross validation		95	90	10			85.5	9.5	0	0
Voice pathologies identification speech signals, features and classifiers evaluation	2015	MEEI	Physiological disorders - 59 Neuromuscular disorders - 59 Healthy - 36	4-fold cross validation		188	75	25			141	47	0	0
Voice Pathology Analysis using DT-CWPT and ReliefF Algorithm	2019	MEEI, SVD	Class, MEEI, SVD Vocal Nodules/Cysts, 19, 6 Paralysis, 67, 194 Polyp, 20, 44	10-fold cross validation		152	90	10			136.8	15.2	0	0
Voice Pathology Detection and Multi-classification Using Machine Learning Classifiers	2020	MEEI	Normal - 53 Nodule - 19 Polyp - 20 Paralysis - 67 Cyst - 44	10-fold cross validation		60	90	10			54	6	0	0
Voice pathology detection by using the deep network architecture	2021	SVD and custom	SVD Healthy - 37 Dysphonia - 110 Vocal Fold Polyp - 39 Custom Healthy - 17 Vocal Fold Polyp - 15 Vocal Fold Cyst - 16 Sulcus Vocalis - 12	NA		59					0	0	0	0
Voice Pathology Distinction Using Autoassociative Neural Networks	2017	SVD	Hyperfunctional dysphonia - 211 Laryngitis - 139 Recurrent Laryngeal Nerve Paralysis - 212 Healthy - 562	8-fold cross validation		31	87.5	12.5			27.125	3.875	0	0
VoiceLens: A multi-view multi-class disease classification model through daily-life speech data	2022	SVD	NA They mentioned (Laryngeal Cancers, Dish-Syndrome, and Parkinson’s disease) in one location and (Parkinson’s, Alzheimer’s, Heart Diseases, Laryngeal Cancers, etc.) in another location. Neither with count of samples	10-fold cross validation		27	90	10			24.3	2.7	0	0
Wavelet sub-band features for voice disorder detection and classification	2020	SVD, PdA, AVPD, MEEI	Healthy - 672 Cyst - 49 Paralysis - 297 Polyp - 116	70% training with 10-fold cross validation and 30% testing set		26	63	30	7		16.38	7.8	1.82	0
A hybrid approach for binary and multi-class classification of voice disorders using a pre-trained model and ensemble classifiers	2025	SVD	Healthy - 587 Hyperfunctional Dysphonia - 146 Vocal Fold Paresis - 85	5-fold cross validation		818	80	20			654.4	163.6	0	0
An Ensemble Approach to Multi-Class Classification of Vocal Disorders: Laryngocele and Vox Senilis	2024	SVD	Healthy - 28 Vox Senilis - 14 Laryngozele - 3	5-fold cross validation		45	80	20			36	9	0	0
Binary and Multiclass Classification of Dysphonia Using Whisper Encoder and One-Dimensional Convolutional Neural Network	2025	Hungarian dataset (Unclear which one, so considered custom)	Healthy - 178 Functional Dysphonia - 83 Organic Dysphonia - 178	80% training data is used with 5-fold cross validation		439	64	20	16		280.96	87.8	70.24	0
Pathological Voice Detection and Classification Based on Multimodal Transmission Network	2025	SVD	Healthy - 613 Paralysis - 205 Laryngitis - 105 Reinke Edema - 64 SD - 62 Polyp - 44 Leukoplakia - 41 Carcinoma - 22 Nodule - 17 Cyst - 6	60 train, 20 verification, 20 test		1179	60	20	20		707.4	235.8	235.8	0
Towards an explainable Artificial intelligence system for voice pathology identification and post-treatment characterisation	2025	Custom	Nodule - 15 Polyp - 36 Cysts - 18	10-fold cross validation		69	90	10			62.1	6.9	0	0
Wavelet-based methodology for non-invasive detection and multiclass classification of voice disorders: a comprehensive study across multilingual datasets	2024	SVD, PdA, AVPD, MEEI	SVD Healthy - 262 Cyst - 6 Paralysis - 195 Polyp - 43 PdA Healthy - 239 Cyst - 20 Paralysis - 18 Polyp - 28 AVPD Healthy - 118 Cyst - 13 Paralysis - 32 Polyp - 30 MEEI Healthy - 53 Cyst - 10 Paralysis - 66 Polyp - 19	70 train, 30 test Training data is used in 10 fold stratified cross validation		1152	63	30	7		725.76	345.6	80.64	0
										Mean	407.858	118.192	121.709	89.41
										StdDev	492.458	228.791	136.337	73.2421

## Sheet: Models
Name	Year	Models	Count of models used	Use Feature Selection	Ensemble of Models	DNN (complex NN arch)	ANN (simple NN arch)	SVM	HMM	GMM	kNN/Clustering	RF	Decision Trees	Gradient Boosting	Linear/Logistic Regression	Naïve Bayes	BayesNet	Voting Classifier	PCA/LDA/DA
A Deep Multimodal Voice Pathology Classifier with Electroglottographic Signal Processing Capabilities	2022	Combination of Convolutional networks and fully connected networks	1			TRUE
A Dimensionality Reduction Based Efficient Multiple Voice Disease Recognition Scheme Using Mel-Frequency Cepstral Coefficients and K-Nearest Neighbors Algorithm	2022	PCA/LDA followed by SVM/GMM/KNN/RandomForest/VotingClassifier/ANN	6	TRUE			TRUE	TRUE		TRUE	TRUE	TRUE						TRUE
A Group Decision Optimization Analogy-Based Deep Learning Architecture for Multiclass Pathology Classification in a Voice Signal	2021	Ensemble of GoogleNet, ResNet and MobileNet all modified to use dilation of 3 applied to each wavelet transformed audio	1		TRUE	TRUE
A Modular Deep Learning Architecture for Voice Pathology Classification	2023	Convolutional Neural Network	1			TRUE
A Multi-Representation Ensemble Approach to Classifying Vocal Diseases	2018	Pipelined ensemble of SVM and Multiple Instance Linear Regression. Additional label propagation and transductive SVM for including test set in training	2		TRUE			TRUE							TRUE
A Robust Approach of Estimating Voice Disorder Due to Thyroid Disease	2021	Combined HMM and SVM	2					TRUE	TRUE
An efficient voice pathology classification scheme based on applying multi-layer linear discriminant analysis to wavelet packet-based features	2014	LDA followed by MLP	1	TRUE			TRUE
Analysis and Classification of Voice Pathologies Using Glottal Signal Parameters	2016	ANN, HMM or SVM	3				TRUE	TRUE	TRUE
Application for detecting depression, Parkinson's disease and dysphonic speech	2021	SVM with linear kernel	1					TRUE
Artificial intelligence for the recognition of benign lesions of vocal folds from audio recordings.	2023	feature reduction with ANOVA and Kruska-Wallis test followed by SVM with gaussian kernel	1	TRUE				TRUE
Automatic And Perceptual Discrimination Between Dysarthria, Apraxia of Speech, and Neurotypical Speech	2021	Feature selection with ANOVA followed by SVM (with radial basis kernel) pipeline	1	TRUE				TRUE
Automatic discrimination of several types of speech pathologies	2019	kNN, SVM with linear and RBF kernels and ANN	3				TRUE	TRUE			TRUE
AUTOMATIC IDENTIFICATION OF DYSPHONIAS USING MACHINE LEARNING ALGORITHMS	2023	Random Forest, kNN, Logistic regression, decision trees, SVM, Naïve Bayes	6					TRUE		TRUE		TRUE	TRUE		TRUE	TRUE
Automatic Separation of Various Disease Types by Correlation Structure of Time Shifted Speech Features	2018	Optional feature selection with Forward Selection and then classification with kNN (k=9), SVM with linear and RBF kernel.	2	TRUE				TRUE			TRUE
ByoVoz Automatic Voice Condition Analysis System for the 2018 FEMH Challenge	2018	Feature selection with Maximal Information Maximisation, Minimal Redundancy Maximal Relevance and Joint Mutual Information. Followed by GMM, Gradient Boosting Trees, SVM and Random Forests	4	TRUE				TRUE		TRUE		TRUE		TRUE
Class-imbalanced voice pathology classification: Combining hybrid sampling with optimal two-factor random forests	2022	Dataset balanced and then fed into kNN, BayesNet, C4.5 decision tree and random forests	4								TRUE	TRUE	TRUE				TRUE
Classification of laryngeal diseases including laryngeal cancer, benign mucosal disease, and vocal cord paralysis by artificial intelligence using voice analysis.	2024	SVM, LigthGBM, feedforward ANN and ResNet50	4			TRUE	TRUE	TRUE						TRUE
Classification of voice disorders using i-Vector analysis	2018	Dimensionality reduction of features using GMM-UBM to a new "i-Vectors" which is fed into SVM, Naïve Bayes and kNN. Note: Don't confuse with the more common speaker vector (i-Vector)	3	TRUE				TRUE			TRUE					TRUE
Combined Generative Adversarial Network and Fuzzy C-Means Clustering for Multi-Class Voice Disorder Detection with an Imbalanced Dataset	2020	Additional data is generated using conditional generative adversarial network (CGAN) and then classification is done using improved fuzzy c-means clustering (IFCM)	1								TRUE
Combining acoustic features and medical data in deep learning networks for voice pathology classification	2021	Combination of Convolutional networks and fully connected networks	1			TRUE
Continuous Speech for Improved Learning Pathological Voice Disorders	2022	Deep feedforward network, LSTM, BiLSTM, GRU and random forests	2			TRUE						TRUE
Deep Learning Application for Vocal Fold Disease Prediction Through Voice Recognition: Preliminary Development Study	2021	EfficientNet-B0 to B6, SENet154, Se_resnext101_32x4d and se_resnet152	1			TRUE
Deep-learning in Identification of Vocal Pathologies	2020	Deep feedforward network	1			TRUE
Demographic and Symptomatic Features of Voice Disorders and Their Potential Application in Classification Using Machine Learning Algorithms	2018	Decision Trees, LDA, kNN, SVM, ANN (3-4 layer feedforward network)	5				TRUE	TRUE			TRUE		TRUE						TRUE
Detecting multiple system atrophy, Parkinson and other neurological disorders using voice analysis	2017	SVM with RBF, linear, polynomial and MLP kernels	1					TRUE
Detection and Classification of Categories of Dysphonia Using Convolutional Neural Network	2024	EfficientNet B0	1			TRUE
Detection and classification of voice pathology using feature selection	2014	Feature selection using t-test, Kurskal-walies test or GA followed by SVM or GMM	2	TRUE				TRUE		TRUE
Detection of Speech Related Disorders by Pre-trained Embedding Models Extracted Biomarkers	2022	SVM with linear and rbf kernel	1					TRUE
Developing an Artificial Intelligence Tool to Predict Vocal Cord Pathology in Primary Care Settings	2022	Convolutional Neural Network	1			TRUE
Diagnosing Voice Disorder with Machine Learning	2018	Enseumble of SVM, Random Forest, kNN, Gradient Boosting	4	TRUE				TRUE			TRUE	TRUE		TRUE
Discrimination between pathological voice categories using Matching Pursuit	2015	Random forest	1									TRUE
Disease Delineation for Multiple Sclerosis, Friedreich Ataxia, and Healthy Controls Using Supervised Machine Learning on Speech Acoustics	2023	Catboost	1											TRUE
Disordered Voice Classification using SVM and Feature Selection using GA	2016	Genetic algorithm is used for feature selection and then classification with SVM	1	TRUE				TRUE
DNN-based Approach to Detect and Classify Pathological Voice	2018	Feedforward DNN	1				TRUE
Dual-Tree Complex Wavelet Packet Transform for Voice Pathology Analysis	2020	kNN and SVM	2					TRUE			TRUE
End-to-end deep learning classification of vocal pathology using stacked vowels	2023	Three different deep CNNs	1			TRUE
Ensemble and Multimodal Learning for Pathological Voice Classification	2021	Stacked SVMs and DNN ensemble	2	TRUE			TRUE	TRUE
FEMH Voice Data Challenge: Voice disorder Detection and Classification using Acoustic Descriptors	2018	Feature selection with CfsSubsetEval from Weka followed by detection with BayesNet and then classification with Random Forests	2	TRUE								TRUE					TRUE
Glottal Signal Parameters as features set for Neurological voice disorders diagnosis using K-Nearest Neighbors (KNN)	2018	kNN	1								TRUE
Hierarchical Classification and System Combination for Automatically Identifying Physiological and Neuromuscular Laryngeal Pathologies.	2017	SVM, GMM and Discriminant analysis	3					TRUE		TRUE									TRUE
Hierarchical Multi-Class Classification of Voice Disorders Using Self-Supervised Models and Glottal Features	2023	Stacked SVMs	1					TRUE
Multi-class Machine Learning Detection of Edema, Vocal Paralysis and Vocal Nodules through Voice	2024	Feature selection with Hall's Correlation-based Feature Selector (CFS) followed by classification with SVM, Naïve Bayes, Random Forest, and MLP	4	TRUE			TRUE	TRUE				TRUE				TRUE
Multiclass recognition of Alzheimer's and Parkinson's disease using various machine learning techniques: A study	2022	Feature selection using chaotic multi-verse Harris Hawks Optimization followed by classification with Random Forests	1	TRUE								TRUE
Multifeature Fusion Method with Metaheuristic Optimization for Automated Voice Pathology Detection	2024	Feature selection with GWO and MELGWO algorithms followed by classification with kNN and SVM	2	TRUE				TRUE			TRUE
Multilabel voice disorder classification using raw waveforms	2024	ResNet-1D, ResNetSinc-1D, GatResNetSinc-1D, ResNet70-2D, ResNetSinc-2D, GatResNetSinc-2D, DCA-ResNet18-2D	1			TRUE
Multiple voice disorders in the same individual: Investigating handcrafted features, multi-label classification algorithms, and base-learners	2023	Random Forests and SVM combined with Binary Relevance, Classifier Chains, Nested Stacking, Dependent Binary Relevance and Label Powerset And a five layer DNN	3				TRUE	TRUE				TRUE
Multitask and Transfer Learning Approach for Joint Classification and Severity Estimation of Dysphonia	2024	ResNet50, DenseNet, MobileNet, ConvNeXt, and EfficientNet	1			TRUE
Novel Multi Center and Threshold Ternary Pattern Based Method for Disease Detection Method Using Voice	2020	Iterative NCA based feature selection followed by classification with Naïve Bayes, kNN, Linear Discriminant, Decision Tree, SVM and Bagged Trees	4	TRUE				TRUE			TRUE		TRUE						TRUE
On the use of cepstral coefficients, multilayer perceptron networks and Gaussian mixture models for Vocal Fold Edema diagnosis	2013	Linde-Buzo-Grey Vector Quantization, MLP, GMM	2	TRUE			TRUE			TRUE
OPTIMIZATION OF DUAL-TREE COMPLEX WAVELET PACKET BASED ENTROPY FEATURES FOR VOICE PATHOLOGIES DETECTION	2020	Feature selection with ReliefF and GA followed by classification with kNN and SVM	2	TRUE				TRUE			TRUE
Organic voice pathology classification	2017	Two category and multi category SVM	1					TRUE
Parameterization of Sequence of MFCCs for DNN-based voice disorder detection	2018	Feedforward neural network with 2 hidden layers	1				TRUE
Parkinson's disease and cleft lip and palate of pathological speech diagnosis using deep convolutional neural networks evolved by IPWOA	2022	Deep CNN with architecture chosen using Whale Optimization Algorithm	1			TRUE
Pathological voice classification system based on CNN-BiLSTM network using speech enhancement and multi-stream approach	2024	Deep CNN and BiLSTM	1			TRUE
Pathological Voice Classification Using Mel-Cepstrum Vectors and Support Vector Machine	2018	RandomForests for feature selection followed by SVM	1	TRUE				TRUE
Pathological Voice Classification Using Multiresolution Time Series Classification Network	2022	deep dilated convolutional neural network	1			TRUE
Phonation and articulation analyses in laryngeal pathologies, cleft lip and palate, and parkinsons disease	2017	SVM	1					TRUE
Relevant pitch features selection for voice disorders families classification	2022	Feature selection with Fisher Discriminant Ratio, Stepwise Discriminant Analysis, Scatter measure, ANOVA, divergence measure, ReliefF measure and Run Filtering. Classification with kNN, SVM, Random Forest and Naïve Bayes	4					TRUE			TRUE	TRUE				TRUE
Separation of Several Illnesses Using Correlation Structures with Convolutional Neural Networks	2021	Correlation matrices were generated from the feature vectors and fed into a CNN	1	TRUE		TRUE
The accuracy of an Online Sequential Extreme Learning Machine in detecting voice pathology using the Malaysian Voice Pathology Database	2023	Online Sequential Extreme Learning Machine trained NN	1				TRUE
The UCD System for the 2018 FEMH Voice Data Challenge	2018	SVM, Random Forest, Logistic Regression and NN with 3 hidden layers With Soft Voting and Hard Voting on ensemble of SVM, RF and LR	4		TRUE		TRUE	TRUE				TRUE			TRUE
Toward Real-World Voice Disorder Classification	2023	Fully connected layer with softmax on the feature extractor	1				TRUE
Transfer Learning Approach for Differentiating Parkinson’s Syndromes Using Voice Recordings	2024	ViT/GoogLeNet/ResNet50/ResNet152/SqueezeNet/VGG16/VGG19/DenseNet121/DenseNet169/DenseNet201/MobileNetV2 followed by 6 layer feedforward classification head	1			TRUE
Transfer Learning with AudioSet to Voice Pathologies Identification in Continuous Speech	2019	LSTM and CNN	1			TRUE
Unveiling Dysphonia: Voice Disorder Classification with Stacking Ensemble Learning Method Utilizing MFCC	2024	Ensemble of Logistic Regression, Random Forest, SVM, MLP, CNN, and kNN	5		TRUE		TRUE	TRUE			TRUE	TRUE			TRUE
Vocal folds pathologies classification using Naive Bayes Networks	2017	Naïve Bayes	1													TRUE
Voice Disorder Multi-Class Classification for the Distinction of Parkinson's Disease and Adductor Spasmodic Dysphonia	2023	Feature selection with correlation-based feature subset, followed by feature ranker based on correlation/information gain/gain ratio/genertic algorithm. Classification with Naïve Bayes, Random Forest, feedforward MLP	3	TRUE			TRUE					TRUE				TRUE
Voice pathologies identification speech signals, features and classifiers evaluation	2015	SVM, GMM, Linear Discriminators	3					TRUE		TRUE									TRUE
Voice Pathology Analysis using DT-CWPT and ReliefF Algorithm	2019	Feature selection with ReliefF algorithm followed by classification with kNN and SVM	2	TRUE				TRUE			TRUE
Voice Pathology Detection and Multi-classification Using Machine Learning Classifiers	2020	Feature selection with Fished Discirimination Criterion followed by SVM, Decision Trees, Random Forests	3	TRUE				TRUE				TRUE	TRUE
Voice pathology detection by using the deep network architecture	2021	CNN and LSTM are used for feature fusion and direct classification. Feature fusion output is classified with SVM, Naïve Bayes, kNN, Ensemble Classifier, Discriminant Analysis Classifier, Decision Tree. Both decision outputs are fused with some algebraic combination rule.	6	TRUE		TRUE		TRUE			TRUE		TRUE			TRUE			TRUE
Voice Pathology Distinction Using Autoassociative Neural Networks	2017	5 layer feedforward NN	1				TRUE
VoiceLens: A multi-view multi-class disease classification model through daily-life speech data	2022	Deep neural network pipeline with LSTM and feedforward networks	1			TRUE
Wavelet sub-band features for voice disorder detection and classification	2020	Information gain based feature ranking for feature selection followed by classification with SVM, ANN with one hidden layer and Linear SVM (SGD)	2	TRUE			TRUE	TRUE
A hybrid approach for binary and multi-class classification of voice disorders using a pre-trained model and ensemble classifiers	2025	SVM, MLP, LR, Ensemble	3		TRUE		TRUE	TRUE							TRUE
An Ensemble Approach to Multi-Class Classification of Vocal Disorders: Laryngocele and Vox Senilis	2024	Ensemble of CNNs	1		TRUE	TRUE
Binary and Multiclass Classification of Dysphonia Using Whisper Encoder and One-Dimensional Convolutional Neural Network	2025	Deep 1d CNNs	1			TRUE
Pathological Voice Detection and Classification Based on Multimodal Transmission Network	2025	Stack of ResNet18 in a custom architecture	1			TRUE
Towards an explainable Artificial intelligence system for voice pathology identification and post-treatment characterisation	2025	SVM, Ensemble decision trees (AdaBoost), kNN	3					TRUE			TRUE		TRUE
Wavelet-based methodology for non-invasive detection and multiclass classification of voice disorders: a comprehensive study across multilingual datasets	2024	SVM	1					TRUE
				25	6	24	20	42	2	7	18	16	7	4	5	7	2	1	5
				1	44
				2	13
				3	10
				4	8
				5	2
				6	3
				7	0
				8	0
				9	0

## Sheet: Features
Name	Year	Features	Count	Raw Audio	NN Features	Mel Spectrogram	MFCC	Wavelets	Glottal signal	Other audio processing features	Demographics/questionnaire	Custom		Pitch and Fundamental Frequency (F0)	Frequency-Related Features (Spectral Characteristics)	Voice Quality (Phonation, Noise & Regularity)	Intensity & Loudness	Temporal & Rhythm Features	Cepstral Features	Irregular Voicing	Prosody & Fluency		F0/Pitch	Difference between 1st and 2nd harmonics	Harmonics Richness Factor	First N Formants	Spectral Sparsity	Tilt of power spectrum	Spectral Centroid	Spectral Energy	Spectral Spread	Sprectral Flux	Spectral Rolloff	Chroma Vector	Chroma Deviation	Jitter	Shimmer	HNR	NHR	Turbulent Noise Index	Soft phonation index	Normalized First Harmonic Energy	Autocorrelation	Zero crossing rate	EGG	Intensity/Loudness/Amplitude	Energy	Short Time Energy	Power Factor
		Feature Class for Other Features
A Deep Multimodal Voice Pathology Classifier with Electroglottographic Signal Processing Capabilities	2022	* 13 MFCC + 13 delta MFCC + 26 mel filter banks * Age, Gender, F0, Jitter, HNR * Closed Quotient values of EGG processed by a CNN	4			TRUE	TRUE			TRUE	TRUE			TRUE		TRUE							TRUE													TRUE		TRUE							TRUE
A Dimensionality Reduction Based Efficient Multiple Voice Disease Recognition Scheme Using Mel-Frequency Cepstral Coefficients and K-Nearest Neighbors Algorithm	2022	* 13 MFCC frames concatenated together into a single vector and zero padded to equalize lengths between audio files	1				TRUE
A Group Decision Optimization Analogy-Based Deep Learning Architecture for Multiclass Pathology Classification in a Voice Signal	2021	* Denoised audio converted using wavelet transform (morse, amor and bump)	1					TRUE
A Modular Deep Learning Architecture for Voice Pathology Classification	2023	13 MFCC, delta MFCC, Mel filterbank, F0, Jitter, HNR Final model includes noise injection for training	3			TRUE	TRUE			TRUE				TRUE		TRUE							TRUE													TRUE		TRUE
A Multi-Representation Ensemble Approach to Classifying Vocal Diseases	2018	Zero crossing rate, Energy, Entropy of Energy, Spectral Centroid, Spectral Energy, Spectral Spread, Spectral Flux, Spectral Rolloff, 13 MFCC, Chroma Vector, Chrome Deviation, Number of amplitude peaks and valleys	2				TRUE			TRUE					TRUE	TRUE	TRUE	TRUE		TRUE									TRUE	TRUE	TRUE	TRUE	TRUE	TRUE	TRUE									TRUE			TRUE
A Robust Approach of Estimating Voice Disorder Due to Thyroid Disease	2021	MFCC	1				TRUE
An efficient voice pathology classification scheme based on applying multi-layer linear discriminant analysis to wavelet packet-based features	2014	Energy and Entropy features of discrete wavelet packet transform	1					TRUE
Analysis and Classification of Voice Pathologies Using Glottal Signal Parameters	2016	Glottal signal features (closing phase, opening phase, open quotient, closed quotient, amplitude quotient, normalized, amplitude quotient, open quotient defined by Lilijencrants-Fant model, Quasi open quotient, Speed quotient) Frequency features: Difference between 1st and 2nd harmonics, Harmonics richness factor, Jitter, Shimmer, 12 MFCCs	3				TRUE		TRUE	TRUE				TRUE		TRUE								TRUE	TRUE											TRUE	TRUE
Application for detecting depression, Parkinson's disease and dysphonic speech	2021	Intensity (mean, sd, percentiles) over total sample pitch (mean, sd, percentiles) over voiced segments formants, HNR, jitter, shimmer (mean, sd) over total sample and vowel /e/ 12 MFCCs over total sample and vowel /e/ rate of transients over total sample ratio of silence parts over total sample soft phonation index over total sample	2				TRUE			TRUE				TRUE		TRUE	TRUE	TRUE					TRUE													TRUE	TRUE	TRUE			TRUE					TRUE
Artificial intelligence for the recognition of benign lesions of vocal folds from audio recordings.	2023	Jitter, tilt of power spectrum, shimmer, shimmer dB - whole signal Mean, sd, percentiles, skewness and kurtois of Time, frequency and cepstrum domain features - windows of signal	1							TRUE					TRUE	TRUE					TRUE							TRUE								TRUE	TRUE
Automatic And Perceptual Discrimination Between Dysarthria, Apraxia of Speech, and Neurotypical Speech	2021	Spectral sparsity (mean, sd, kurtosis, skewness) first and second formant frequencies (mean, sd, kurtosis, skewness) duration of continuously voiced regions (mean, sd) loudness peaks per second and mean speech power across time in nine octave bands Temporaal sparsity (mean, sd, kurtosis, skewness)	1							TRUE				TRUE			TRUE	TRUE			TRUE					TRUE	TRUE																			TRUE
Automatic discrimination of several types of speech pathologies	2019	Jitter, shimmer, HNR, slope of F0, ratio of voiced to total speech sample, irregular voicing probability threshold per sample, first three formants and bandwidths, ratio of transients to total speech, nonlinear recurrence and fractal scaling, 12 MFCC and mean of 21 mel-frequency bands. Raw and normalized pairwise variability indices, vowel and consonant segment ratios, articulation rate and pause…	2				TRUE			TRUE				TRUE		TRUE		TRUE	TRUE	TRUE			TRUE			TRUE										TRUE	TRUE	TRUE
AUTOMATIC IDENTIFICATION OF DYSPHONIAS USING MACHINE LEARNING ALGORITHMS	2023	Mean MFCC, Cepstral Peak Prominense-Smoothed, Zero Crossing Rate, HNR	2				TRUE			TRUE						TRUE			TRUE																			TRUE						TRUE
Automatic Separation of Various Disease Types by Correlation Structure of Time Shifted Speech Features	2018	First 3 formant frequencies, mel-filtered band values, 12 MFCCs, F0 and intensity. Correlation and covariance based on above features	2				TRUE			TRUE				TRUE			TRUE						TRUE			TRUE																				TRUE
ByoVoz Automatic Voice Condition Analysis System for the 2018 FEMH Challenge	2018	Normalised Noise Entropy, Cepstral HNR, Glottal-Noise Excitation Ratio, MFCC, Smoothed CPPS, Low-to-High frequency spectral energy ratio, Modulation spectrum homogeneity, Cumulative intersection point, rate of points above linear average, modulation spectrum percentiles, Correlation dimension, largest lyapunov exponent, recurrence period density entropy, hurst exponent, detrended fluctuation anal…	3				TRUE		TRUE	TRUE						TRUE																						TRUE
Class-imbalanced voice pathology classification: Combining hybrid sampling with optimal two-factor random forests	2022	#VALUE!	1						TRUE
Classification of laryngeal diseases including laryngeal cancer, benign mucosal disease, and vocal cord paralysis by artificial intelligence using voice analysis.	2024	MFCC	1				TRUE
Classification of voice disorders using i-Vector analysis	2018	MFCC, Jitter-Shimmer, Formants, Linear Prediction Cepstral Coefficients, Line Spectrum Frequencies, Short Time Energy, Spectral Centroid, ZCR	2				TRUE			TRUE				TRUE	TRUE	TRUE	TRUE		TRUE							TRUE				TRUE						TRUE	TRUE							TRUE				TRUE
Combined Generative Adversarial Network and Fuzzy C-Means Clustering for Multi-Class Voice Disorder Detection with an Imbalanced Dataset	2020	HNR, shimmer, jitter, F0	1							TRUE						TRUE																				TRUE	TRUE	TRUE
Combining acoustic features and medical data in deep learning networks for voice pathology classification	2021	13 MFCC, delta MFCC, 26 log-mel filterbank outputs, F0, Jitter, HNR and medical records. Mid-term segment of audio (~1.3s) were extracted and zero padded to equalize lengths.	3			TRUE	TRUE			TRUE				TRUE		TRUE							TRUE													TRUE		TRUE
Continuous Speech for Improved Learning Pathological Voice Disorders	2022	13 MFCC and delta MFCC	1				TRUE
Deep Learning Application for Vocal Fold Disease Prediction Through Voice Recognition: Preliminary Development Study	2021	40 MFCC, delta MFCC and delta delta MFCCs	1				TRUE
Deep-learning in Identification of Vocal Pathologies	2020	Relative Jitter, Relative Shimmer, HNR, NHR, Autocorrelation and 13 MFCCs	2				TRUE			TRUE						TRUE																				TRUE	TRUE	TRUE	TRUE				TRUE
Demographic and Symptomatic Features of Voice Disorders and Their Potential Application in Classification Using Machine Learning Algorithms	2018	Demographic and Symptomatic questionnaire	1								TRUE
Detecting multiple system atrophy, Parkinson and other neurological disorders using voice analysis	2017	MFCC, PLP, RASTA-PLP	2				TRUE			TRUE									TRUE
Detection and Classification of Categories of Dysphonia Using Convolutional Neural Network	2024	64 band mel spectrogram	1			TRUE
Detection and classification of voice pathology using feature selection	2014	MFCC, LPCC, RASTA-PLP	1			TRUE
Detection of Speech Related Disorders by Pre-trained Embedding Models Extracted Biomarkers	2022	x-vector and ECAPA	1		TRUE
Developing an Artificial Intelligence Tool to Predict Vocal Cord Pathology in Primary Care Settings	2022	mel spectrograms	1			TRUE
Diagnosing Voice Disorder with Machine Learning	2018	minimum, first quartile, median, third quartile and maximum of 26 MFCCs	1				TRUE
Discrimination between pathological voice categories using Matching Pursuit	2015	linear decomposition with matching pursuit, Absolute Jitter, Jitter, Shimmer in dB, Shimmer, Coefficient of fundamental frequency variation in time, Coefficient of amplitude variation, standard deviation of fundamental frequency in time	1							TRUE				TRUE		TRUE	TRUE						TRUE													TRUE	TRUE									TRUE
Disease Delineation for Multiple Sclerosis, Friedreich Ataxia, and Healthy Controls Using Supervised Machine Learning on Speech Acoustics	2023	f0 F1-F5 Peak Amplitude Intensity Alpha ratio Beat Interval High/Low/Mid-range/Brodband/F0 frequency with maximum energy* Maximum/Summed energy across the spectrum* and in f0, high frequency, low frequency, mid frequency range* Spectral Centroid, Crest, Decrease, Entropy, Flatness, Flux, Kurtosis, Skewness, Slope, Spread Duration, Pause, Rate of (Amplitude, Intensity, Maximum Broadband Energy, Ma…	1							TRUE
Disordered Voice Classification using SVM and Feature Selection using GA	2016	13 MFCC, delta MFCC and double delta MFCCs	1				TRUE
DNN-based Approach to Detect and Classify Pathological Voice	2018	13 MFCC, delta MFCC and double delta MFCCs Speech was edited to remove doctor patient dialogue	1				TRUE
Dual-Tree Complex Wavelet Packet Transform for Voice Pathology Analysis	2020	Dual-Tree Complex Wavelet Packet Transform (DT-CWPT) with energy/entropies, 13 MFCC, Order 10 LPC	3				TRUE	TRUE		TRUE									TRUE
End-to-end deep learning classification of vocal pathology using stacked vowels	2023	Raw audio	1	TRUE
Ensemble and Multimodal Learning for Pathological Voice Classification	2021	mean, median, max, min, skewness, sd of 13 MFCCs, and demographics	2				TRUE				TRUE
FEMH Voice Data Challenge: Voice disorder Detection and Classification using Acoustic Descriptors	2018	emolarge feature set from openSMILE	3			TRUE	TRUE			TRUE										TRUE
Glottal Signal Parameters as features set for Neurological voice disorders diagnosis using K-Nearest Neighbors (KNN)	2018	Glottis Closing Phase, Opening Phase, Opening Quotient, distance between the instants of maximum glottal opening, closing quotient, speed quotient, amplitude quotient, opening quotient during the glottal pulse, opening quotient defined by the Liljencrants-Fant model, Normalized Amplitude Quotient, Difference between Harmonics, Harmonics Relation Factor	1						TRUE
Hierarchical Classification and System Combination for Automatically Identifying Physiological and Neuromuscular Laryngeal Pathologies.	2017	MFCC and delta MFCC, along with Line spectral frequencies (LSF) + deltas and Mel Line spectral frequencies (MLSF) + deltas	2				TRUE			TRUE							TRUE		TRUE																													TRUE
Hierarchical Multi-Class Classification of Voice Disorders Using Self-Supervised Models and Glottal Features	2023	13 normal, delta, and double deltas MFCCs and MFCC from glottal source waveforms. Wav2Vec2.0 BASE, Wav2Vec 2.0 LARGE	3		TRUE		TRUE		TRUE
Multi-class Machine Learning Detection of Edema, Vocal Paralysis and Vocal Nodules through Voice	2024	ComParE 2016 from OpenSMILE	2				TRUE			TRUE									TRUE
Multiclass recognition of Alzheimer's and Parkinson's disease using various machine learning techniques: A study	2022	Wavelet filter followed by feature extraction using Bag of Deep Features from impedivity, phase angle, higher frequency slope of phase angle, standard deviation, minimal pitch, maximal pitch, count of voice breaks.	1					TRUE
Multifeature Fusion Method with Metaheuristic Optimization for Automated Voice Pathology Detection	2024	13 MFCC and delta MFCC, Root Mean Square Energy and Zero Crossing Rate	1				TRUE
Multilabel voice disorder classification using raw waveforms	2024	Raw audio	1	TRUE
Multiple voice disorders in the same individual: Investigating handcrafted features, multi-label classification algorithms, and base-learners	2023	Signal Energy, Zero Crossing Rate, Entropy	1							TRUE						TRUE	TRUE																											TRUE			TRUE
Multitask and Transfer Learning Approach for Joint Classification and Severity Estimation of Dysphonia	2024	mel spectrograms	1			TRUE
Novel Multi Center and Threshold Ternary Pattern Based Method for Disease Detection Method Using Voice	2020	Custom multilevel feature extraction algorithm	1									TRUE
On the use of cepstral coefficients, multilayer perceptron networks and Gaussian mixture models for Vocal Fold Edema diagnosis	2013	Cepstral coefficients	1							TRUE									TRUE
OPTIMIZATION OF DUAL-TREE COMPLEX WAVELET PACKET BASED ENTROPY FEATURES FOR VOICE PATHOLOGIES DETECTION	2020	Shannon and Approximate Entropy of Daul Tree Complex Wavelet Transform output	1					TRUE
Organic voice pathology classification	2017	MFCC, delta and double delta MFCC + Energy from audio and Multi-scale product of audio	2				TRUE			TRUE											TRUE
Parameterization of Sequence of MFCCs for DNN-based voice disorder detection	2018	13 MFCC polynomial fitting, 13 MFCC spline fitting, first 6 frames of 13 MFCCs, Jitter, cycle starts	2				TRUE			TRUE						TRUE					TRUE															TRUE
Parkinson's disease and cleft lip and palate of pathological speech diagnosis using deep convolutional neural networks evolved by IPWOA	2022	128 bin mel spectrograms	1			TRUE
Pathological voice classification system based on CNN-BiLSTM network using speech enhancement and multi-stream approach	2024	MCC, Jitter, Shimmer, PNCC (Power normalized cepstral coefficients)	2				TRUE			TRUE						TRUE			TRUE																	TRUE	TRUE
Pathological Voice Classification Using Mel-Cepstrum Vectors and Support Vector Machine	2018	15 MFCC and delta MFCC	1				TRUE
Pathological Voice Classification Using Multiresolution Time Series Classification Network	2022	combination of raw voice, glottal wave signal and the first order difference of glottal wave as the multivariate input of the network	2	TRUE					TRUE
Phonation and articulation analyses in laryngeal pathologies, cleft lip and palate, and parkinsons disease	2017	(mean, sd, skewness and kurtosis) of Phonation: Jitter, Shimmer, Pitch Perturbation Quotient, Amplitude Perturbation Quotient, F0, HNR, Voice Turbulent Index, Soft Phonation Index, Normalized Noise Energy, Glottal to Noise Ratio Articulation: First two formants and derivatives, Vowel Space Area, Formant Centralization Ratio, 12 MFCCs with delta and double deltas, Teager Energy Operator, Modified …	3				TRUE		TRUE	TRUE
Relevant pitch features selection for voice disorders families classification	2022	49 pitch and pitch first and second derivative based features	1							TRUE				TRUE									TRUE			TRUE
Separation of Several Illnesses Using Correlation Structures with Convolutional Neural Networks	2021	27 mel band energy values, 14 MFCCs, first three formant frequencies, bandwidth of formant frequencies	2			TRUE	TRUE
The accuracy of an Online Sequential Extreme Learning Machine in detecting voice pathology using the Malaysian Voice Pathology Database	2023	MFCC	1				TRUE
The UCD System for the 2018 FEMH Voice Data Challenge	2018	MFCC with delta-delta	1				TRUE
Toward Real-World Voice Disorder Classification	2023	STFT Spectrogram followed by CNN blocks	1		TRUE
Transfer Learning Approach for Differentiating Parkinson’s Syndromes Using Voice Recordings	2024	mel spectrograms	1			TRUE
Transfer Learning with AudioSet to Voice Pathologies Identification in Continuous Speech	2019	PCA transformed VGGish embeddings	1		TRUE
Unveiling Dysphonia: Voice Disorder Classification with Stacking Ensemble Learning Method Utilizing MFCC	2024	19 MFCCs	1				TRUE
Vocal folds pathologies classification using Naive Bayes Networks	2017	MFCC, F0, Jitter, and Shimmer	1				TRUE
Voice Disorder Multi-Class Classification for the Distinction of Parkinson's Disease and Adductor Spasmodic Dysphonia	2023	ComParE 2016 from OpenSMILE	2				TRUE			TRUE									TRUE
Voice pathologies identification speech signals, features and classifiers evaluation	2015	MFCC, LSF (Line Spectrum Frequency) or MLSF (Mel Line Spectrum Frequency)	1				TRUE
Voice Pathology Analysis using DT-CWPT and ReliefF Algorithm	2019	DT-CWPT with energy/entropies	1					TRUE
Voice Pathology Detection and Multi-classification Using Machine Learning Classifiers	2020	Amplitude difference between the first two harmonics Fundamental Frequency Harmonicity Power Harmonic richness factor Parabolic spectral parameter Audio Spectrum Basis/Centroid/Envelope/Flatness/Projection/Spread Harmonic Spectral Centroid/Deviation/Spread/Variation Max/Min of Audio Waveform (Amplitude/Closing/Normalized amplitude/Open/Primary Open/Primary Speed/Quasi-open/Secondary Open/Secondar…	1							TRUE
Voice pathology detection by using the deep network architecture	2021	Raw audio and feature vector of (integral and derivative over time of raw data, entropy, zero crossing rate, MFCC, skewness, kurtosis, shimmer, jitter, largest area parameters)	3	TRUE			TRUE			TRUE						TRUE				TRUE	TRUE															TRUE	TRUE							TRUE
Voice Pathology Distinction Using Autoassociative Neural Networks	2017	F0, Jitter, Shimmer, NHR, energy, 0/1/2/3 order moment, power factor, 1/2/3 formant amplitude and frequency, 12 MFCC, approximate entropy, kurtosis, turbulent noise index, normalized first harmonic energy	2				TRUE			TRUE				TRUE		TRUE	TRUE			TRUE	TRUE					TRUE														TRUE		TRUE							TRUE
VoiceLens: A multi-view multi-class disease classification model through daily-life speech data	2022	MFCC, Log Mel-filter bank coefficients and Spectral subband centroid features. Also VGGish	3		TRUE	TRUE	TRUE
Wavelet sub-band features for voice disorder detection and classification	2020	Stationary Wavelet Tranform based features - Subband Energy/Entropy/Mean/Kurtosis/Skewness/Variance, Standard Devication Summary statistics of these features over multiple levels of the transform	1					TRUE
A hybrid approach for binary and multi-class classification of voice disorders using a pre-trained model and ensemble classifiers	2025	Pretrained VGGish	1		TRUE
An Ensemble Approach to Multi-Class Classification of Vocal Disorders: Laryngocele and Vox Senilis	2024	CNN on Mel spectrograms	1		TRUE
Binary and Multiclass Classification of Dysphonia Using Whisper Encoder and One-Dimensional Convolutional Neural Network	2025	Whisper encoder	1		TRUE
Pathological Voice Detection and Classification Based on Multimodal Transmission Network	2025	mel spectrograms	1			TRUE
Towards an explainable Artificial intelligence system for voice pathology identification and post-treatment characterisation	2025	F0 mean [Hz] F0 median [Hz] F0 std [Hz] F0 min [Hz] T0 (F0 min) [s] F0 max [Hz] T0 (F0 max) [s] Jitter [%] NNE [dB] F1 mean [Hz] F1 median [Hz] F1 std [Hz] F1 min [Hz] F1 max [Hz] F2 mean [Hz] F2 median [Hz] F2 std [Hz] F2 min [Hz] F2 max [Hz] F3 mean [Hz] F3 median [Hz] F3 std [Hz] F3 min [Hz] F3 max [Hz] Signal duration [s] % voiced Voiced duration [s]	1							TRUE				TRUE				TRUE
Wavelet-based methodology for non-invasive detection and multiclass classification of voice disorders: a comprehensive study across multilingual datasets	2024	Energy and Entropy features of discrete wavelet packet transform	1					TRUE
				4	8	13	43	8	7	34	3	1	0	13	3	19	9	5	10	5	6	0
			1	45
			2	18
			3	10
			4	1
			5	0
			6	0
																							8	1	1	6	1	1	1	2	1	1	1	1	1	14	10	9	1	1	1	1	1	5	1	4	2	2	1
[truncated: 28 more columns]

## Sheet: Grouping Other Features
Classification of Other Features
Pitch, Fundamental Frequency (F0), and Resonance	Frequency-Related Features (Spectral Characteristics)	Voice Quality (Phonation, Noise & Regularity)	Intensity & Loudness	Temporal & Rhythm Features	Cepstral Features	Irregular Voicing	Prosody & Fluency
F0/Pitch → Perceived as highness or lowness of the voice.	Tilt of power spectrum → Balance of low and high frequencies.	Jitter → Measures variability in frequency (linked to hoarseness, instability).	Intensity/Loudness/Amplitude → Perceived strength of voice.	Rate of transients → Measures sharpness of sound changes.	Cepstral Peak Prominence (CPP) → Relates to voice clarity and phonation.	Irregular Voicing Probability Threshold → Identifies atypical voice patterns.	Signal Stats → Statistical measures of voice properties.
Difference between 1st and 2nd harmonics → Related to voice timbre and harmonic structure	Spectral Centroid → Perceived as brightness of the voice.	Shimmer → Measures variability in amplitude (related to breathiness and roughness).	Energy → Related to vocal effort.	Ratio of silence parts → Measures pauses vs. voiced speech.	Linear Prediction Cepstral Coefficients (LPCC) → Used for speech recognition & speaker ID.	Entropy of Energy → Measures voice regularity.	Cycle Starts → Measures voice periodicity.
Harmonics Richness Factor → Measures the strength of harmonics, affecting voice quality.	Spectral Energy → Energy distributed across different frequencies.	Harmonics-to-Noise Ratio (HNR) → Ratio of harmonics to noise, linked to voice clarity	Short-Time Energy → Measures loudness over short intervals.	Pause ratio → Related to fluency in speech.	Perceptual Linear Prediction (PLP) → Models human hearing perception.	IMF Entropy Frequency Band Ratio → Captures irregular phonation patterns.	Multi-scale Product of Audios → Used in complex speech analysis.
First N Formants → Frequencies that define vowel characteristics.	Spectral Spread → Measures how frequencies are spread around the centroid.	Noise-to-Harmonics Ratio (NHR) → Opposite of HNR, used in dysphonia assessment.	Power Factor → Another measure of energy intensity.	Duration of continuously voiced regions → Reflects sustained phonation.	RASTA-PLP → A variant of PLP for robust speech analysis.	SPI (Soft Phonation Index) → Related to pathological breathy voice.	Order Moment → Higher-order statistical analysis for speech modeling.
Spectral Sparsity → Measures how discrete or dense frequency peaks are.	Spectral Flux → Measures the rate of change of spectral properties.	Turbulent Noise Index → Measures breathiness.		Articulation rate → Measures speech fluency and tempo.	Mel Line Spectral Frequencies (MLSF) → Related to speech perception modeling.	Emolarge → Likely related to emotional voice analysis.	Temporal Sparsity → Identifies pauses and variations in speech production.
	Spectral Rolloff → Defines the cutoff frequency where most energy is contained.	Soft phonation index → Determines breathy vs. pressed voice.		Vowel and consonant segment ratios → Important for speech clarity.	Line Spectrum Frequencies (LSF) → Used for speech coding.
	Chroma Vector → Related to pitch class distribution.	Normalized First Harmonic Energy → Evaluates voice breathiness.		Raws and normalized pairwise variability → Measures timing variations.	PNCC (Power-Normalized Cepstral Coefficients) → Alternative to MFCCs for speech recognition.
	Chroma Deviation → Variability in chroma features.	Autocorrelation → Used to measure periodicity in the voice.		Number of Amplitude and Valleys → measures variations in amplitude over time	Compare2016 → A standardized speech feature extraction set.
		Zero crossing rate (ZCR) → Used in voicing detection (more crossings = more noise).			Cepstral Coefficients → General speech feature representation.
		EGG → used in voice regularity, glottal closure, phonation efficiency and can assess breathy, pressed, or irregular voice

## Sheet: Input Data
Name	Year	Input Data	Demographics Questions	Vowel /a/	Vowel /e/	Vowel /i/	Vowel /u/	/pataka/	Rainbow Passage	Sentence(s)	Multi-sentence passage	Repeated Word	Demographics	EGG	Unspecified		Number of Tasks
A Deep Multimodal Voice Pathology Classifier with Electroglottographic Signal Processing Capabilities	2022	Vowel /a/, gender, age and EGG signals	age, gender	TRUE									TRUE	TRUE			3			1	53
A Dimensionality Reduction Based Efficient Multiple Voice Disease Recognition Scheme Using Mel-Frequency Cepstral Coefficients and K-Nearest Neighbors Algorithm	2022	Sentence (Good morning, how are you?) - German	NA							TRUE							1			2	11
A Group Decision Optimization Analogy-Based Deep Learning Architecture for Multiclass Pathology Classification in a Voice Signal	2021	Vowel /a/	NA	TRUE													1			3	3
A Modular Deep Learning Architecture for Voice Pathology Classification	2023	Vowel /a/, 34 demographic questions (categorical or binary)	age, gender, job, habits, and symptoms at the time of voice quality degradation, how it happened, whether internal surgery took place or not, how severe the gastroesophageal reflux was and so on.	TRUE									TRUE				2			4	0
A Multi-Representation Ensemble Approach to Classifying Vocal Diseases	2018	Vowel /a/	NA	TRUE													1			5	0
A Robust Approach of Estimating Voice Disorder Due to Thyroid Disease	2021	Unclear. (Possibly irrelevant paper for our review?)	NA												TRUE		0
An efficient voice pathology classification scheme based on applying multi-layer linear discriminant analysis to wavelet packet-based features	2014	Vowel /a/	NA	TRUE													1
Analysis and Classification of Voice Pathologies Using Glottal Signal Parameters	2016	Vowel /a/	NA	TRUE													1
Application for detecting depression, Parkinson's disease and dysphonic speech	2021	Reading of short folk tale 'The North Wind and the Sun' in Hungarian	NA								TRUE						1
Artificial intelligence for the recognition of benign lesions of vocal folds from audio recordings.	2023	word /aiuole/ three times in a row - Italian speakers	NA									TRUE					1
Automatic And Perceptual Discrimination Between Dysarthria, Apraxia of Speech, and Neurotypical Speech	2021	Two undescribed sentences - French speakers	NA							TRUE							1
Automatic discrimination of several types of speech pathologies	2019	Reading of short folk tale 'The North Wind and the Sun' in Hungarian	NA								TRUE						1
AUTOMATIC IDENTIFICATION OF DYSPHONIAS USING MACHINE LEARNING ALGORITHMS	2023	Vowel /a/	NA	TRUE													1
Automatic Separation of Various Disease Types by Correlation Structure of Time Shifted Speech Features	2018	Reading of short folk tale 'The North Wind and the Sun' in Hungarian	NA								TRUE						1
ByoVoz Automatic Voice Condition Analysis System for the 2018 FEMH Challenge	2018	Vowel /a/	NA	TRUE													1
Class-imbalanced voice pathology classification: Combining hybrid sampling with optimal two-factor random forests	2022	Vowel /a/	NA	TRUE													1
Classification of laryngeal diseases including laryngeal cancer, benign mucosal disease, and vocal cord paralysis by artificial intelligence using voice analysis.	2024	Vowel /a/	NA	TRUE													1
Classification of voice disorders using i-Vector analysis	2018	Vowel /a/	NA	TRUE													1
Combined Generative Adversarial Network and Fuzzy C-Means Clustering for Multi-Class Voice Disorder Detection with an Imbalanced Dataset	2020	Unclear. Presumably all audio data from both SVD and VOICED only	NA												TRUE		0
Combining acoustic features and medical data in deep learning networks for voice pathology classification	2021	Vowel /a/, 34 demographic questions (categorical or binary)	NA	TRUE													1
Continuous Speech for Improved Learning Pathological Voice Disorders	2022	Seven-sentence script [S. H. Chen, Phonetograms of Normal Taiwanese Young Adults. University of Wisconsin-Madison, 1996.] and vowel /a/	NA								TRUE						1
Deep Learning Application for Vocal Fold Disease Prediction Through Voice Recognition: Preliminary Development Study	2021	Vowel /a/ and mandarin passage (我聽到有人敲門，懶懶的說了一聲：「請進來」。門開了，我看見一個年輕人，瘦長的身體，明亮的眼睛，還有一張誠懇的臉，看他臉上的表情以及嚴肅的態度，真像有什麼事情要我幫忙)	NA								TRUE						1
Deep-learning in Identification of Vocal Pathologies	2020	Vowel /a/, /i/, /u/ in high, low and normal tones	NA	TRUE		TRUE	TRUE										3
Demographic and Symptomatic Features of Voice Disorders and Their Potential Application in Classification Using Machine Learning Algorithms	2018	Demographic and Symptomatic questionnaire	age, gender, duration and onset of clinical symptoms, symptoms associated with dysphonia, and occupational vocal demands (using a 4-point Likert scale with the following anchors: always, frequent, occasional, and minimal). Cigarette smoking and alcohol consumption were classified as active, past, and never. The patients were instructed to self-rate their voice quality using a visual analogue scal…										TRUE				1
Detecting multiple system atrophy, Parkinson and other neurological disorders using voice analysis	2017	Vowel /a/	NA	TRUE													1
Detection and Classification of Categories of Dysphonia Using Convolutional Neural Network	2024	Vowel /a/ normal, low and high pitch	NA	TRUE													1
Detection and classification of voice pathology using feature selection	2014	Vowel /a/	NA	TRUE													1
Detection of Speech Related Disorders by Pre-trained Embedding Models Extracted Biomarkers	2022	Reading of short folk tale 'The North Wind and the Sun' in Hungarian	NA								TRUE						1
Developing an Artificial Intelligence Tool to Predict Vocal Cord Pathology in Primary Care Settings	2022	Rainbow passage and /a/ from custom dataset cut into 3 second chunks, and vowel /a/ from SVD	NA	TRUE					TRUE								2
Diagnosing Voice Disorder with Machine Learning	2018	Vowel /a/	NA	TRUE													1
Discrimination between pathological voice categories using Matching Pursuit	2015	Unspecified. Could be Vowel /a/ and/or rainbow passage since they use MEEI audio	NA														0
Disease Delineation for Multiple Sclerosis, Friedreich Ataxia, and Healthy Controls Using Supervised Machine Learning on Speech Acoustics	2023	/pa/ /ta/ /ka/ in one breadth for max 10 seconds	NA					TRUE									1
Disordered Voice Classification using SVM and Feature Selection using GA	2016	Voice signals (not specified what)	NA												TRUE		0
DNN-based Approach to Detect and Classify Pathological Voice	2018	Vowel /a/	NA	TRUE													1
Dual-Tree Complex Wavelet Packet Transform for Voice Pathology Analysis	2020	Vowel /a/	NA	TRUE													1
End-to-end deep learning classification of vocal pathology using stacked vowels	2023	Vowel /a/,/i/, and /u/	NA	TRUE		TRUE	TRUE										3
Ensemble and Multimodal Learning for Pathological Voice Classification	2021	Vowel /a/ and demographic questionnaire	demographic features (e.g., age and sex), duration (years and months), and onset of dysphonia, dysphonic symptoms, occupations (e.g., teacher, stage performer, and business), and occupational vocal demands (using a 4-point Likert scale with the following anchors: always, frequent, occasional, and minimal). Cigarette smoking was classified as active, past, and never. Alcohol consumption was classi…	TRUE									TRUE				2
FEMH Voice Data Challenge: Voice disorder Detection and Classification using Acoustic Descriptors	2018	Vowel /a/	NA	TRUE													1
Glottal Signal Parameters as features set for Neurological voice disorders diagnosis using K-Nearest Neighbors (KNN)	2018	Vowel /a/	NA	TRUE													1
Hierarchical Classification and System Combination for Automatically Identifying Physiological and Neuromuscular Laryngeal Pathologies.	2017	Vowel /a/ and read speech	NA	TRUE							TRUE						2
Hierarchical Multi-Class Classification of Voice Disorders Using Self-Supervised Models and Glottal Features	2023	Vowel /a/	NA	TRUE													1
Multi-class Machine Learning Detection of Edema, Vocal Paralysis and Vocal Nodules through Voice	2024	Vowel /a/	NA	TRUE													1
Multiclass recognition of Alzheimer's and Parkinson's disease using various machine learning techniques: A study	2022	EEG and Speech. Unspecified vocal task	NA											TRUE	TRUE		1
Multifeature Fusion Method with Metaheuristic Optimization for Automated Voice Pathology Detection	2024	Standard, High and Low /a/, /i/ and /u/ Fixed to 3 seconds	NA			TRUE	TRUE										2
Multilabel voice disorder classification using raw waveforms	2024	Vowel /a/	NA	TRUE													1
Multiple voice disorders in the same individual: Investigating handcrafted features, multi-label classification algorithms, and base-learners	2023	Vowel /a/	NA	TRUE													1
Multitask and Transfer Learning Approach for Joint Classification and Severity Estimation of Dysphonia	2024	Reading of short folk tale 'The North Wind and the Sun' in Hungarian	NA								TRUE						1
Novel Multi Center and Threshold Ternary Pattern Based Method for Disease Detection Method Using Voice	2020	Unspecified. Assuming they used all the audio data from SVD (vowels /a/, /i/, /u/ and sentence)	NA												TRUE		0
On the use of cepstral coefficients, multilayer perceptron networks and Gaussian mixture models for Vocal Fold Edema diagnosis	2013	Vowel /a/	NA	TRUE													1
OPTIMIZATION OF DUAL-TREE COMPLEX WAVELET PACKET BASED ENTROPY FEATURES FOR VOICE PATHOLOGIES DETECTION	2020	Vowel /a/	NA	TRUE													1
Organic voice pathology classification	2017	Vowel /a/	NA	TRUE													1
Parameterization of Sequence of MFCCs for DNN-based voice disorder detection	2018	Vowel /a/	NA	TRUE													1
Parkinson's disease and cleft lip and palate of pathological speech diagnosis using deep convolutional neural networks evolved by IPWOA	2022	CLP - Spanish words, and they mention vowels but don't clarify whether it's separate from the words PD - repeatitions of /pa-ta-ka/, ten standalone phrases, text with 36 phonetically matched words, and improv speech of their activities	NA					TRUE			TRUE						2
Pathological voice classification system based on CNN-BiLSTM network using speech enhancement and multi-stream approach	2024	Vowel /a/	NA	TRUE													1
Pathological Voice Classification Using Mel-Cepstrum Vectors and Support Vector Machine	2018	Vowel /a/	NA	TRUE													1
Pathological Voice Classification Using Multiresolution Time Series Classification Network	2022	Voice signals (not specified what)	NA												TRUE		0
Phonation and articulation analyses in laryngeal pathologies, cleft lip and palate, and parkinsons disease	2017	/ah/ and rainbow passage from MEEI. Vowels and spanish words from CLP-GPRS. Sentences and read text from PC-GITA Multitask classification only uses /a/ from all databases	NA	TRUE					TRUE								2
Relevant pitch features selection for voice disorders families classification	2022	Sustained vowel (unspecified)	NA												TRUE		0
Separation of Several Illnesses Using Correlation Structures with Convolutional Neural Networks	2021	Reading of short folk tale 'The North Wind and the Sun' in Hungarian	NA								TRUE						1
The accuracy of an Online Sequential Extreme Learning Machine in detecting voice pathology using the Malaysian Voice Pathology Database	2023	Vowel /a/	NA	TRUE													1
The UCD System for the 2018 FEMH Voice Data Challenge	2018	Vowel /a/	NA	TRUE													1
Toward Real-World Voice Disorder Classification	2023	Vowel /a/ Noised samples were generated as target domain using the original as source domain	NA	TRUE													1
Transfer Learning Approach for Differentiating Parkinson’s Syndromes Using Voice Recordings	2024	Sustained vowel (unspecified)	NA												TRUE		0
Transfer Learning with AudioSet to Voice Pathologies Identification in Continuous Speech	2019	Sentence (Good morning, how are you?) - German	NA							TRUE							1
Unveiling Dysphonia: Voice Disorder Classification with Stacking Ensemble Learning Method Utilizing MFCC	2024	Voice signals (not specified what) Must be /a/ since it's VOICED	NA												TRUE		0
Vocal folds pathologies classification using Naive Bayes Networks	2017	Vowel /a/	NA	TRUE													1
Voice Disorder Multi-Class Classification for the Distinction of Parkinson's Disease and Adductor Spasmodic Dysphonia	2023	Vowel /e/, and Italian sentence ("Nella casa in riva al mare Maria vide tre cani bianchi e neri")	NA	TRUE						TRUE							2
Voice pathologies identification speech signals, features and classifiers evaluation	2015	Vowel /a/ and rainbow passage	NA	TRUE					TRUE								2
Voice Pathology Analysis using DT-CWPT and ReliefF Algorithm	2019	Vowel /a/	NA	TRUE													1
Voice Pathology Detection and Multi-classification Using Machine Learning Classifiers	2020	Vowel /a/	NA	TRUE													1
Voice pathology detection by using the deep network architecture	2021	Vowel /a/	NA	TRUE													1
Voice Pathology Distinction Using Autoassociative Neural Networks	2017	Vowel /a/	NA	TRUE													1
VoiceLens: A multi-view multi-class disease classification model through daily-life speech data	2022	NA They mention vowels /a,i,u/ in normal and high-low pitch and sentence. But it's not clear whether they are describing the dataset or that's what they used	NA												TRUE		0
Wavelet sub-band features for voice disorder detection and classification	2020	Vowel /a/	NA	TRUE													1
A hybrid approach for binary and multi-class classification of voice disorders using a pre-trained model and ensemble classifiers	2025	NA They desribe what's available in SVD, but don't clarify what they used	NA												TRUE		0
An Ensemble Approach to Multi-Class Classification of Vocal Disorders: Laryngocele and Vox Senilis	2024	NA Number of audios suggest they took all recordings from SVD	NA												TRUE		0
Binary and Multiclass Classification of Dysphonia Using Whisper Encoder and One-Dimensional Convolutional Neural Network	2025	Reading of short folk tale 'The North Wind and the Sun' in Hungarian	NA								TRUE						1
Pathological Voice Detection and Classification Based on Multimodal Transmission Network	2025	Vowel /a/ and EGG	NA	TRUE										TRUE			2
Towards an explainable Artificial intelligence system for voice pathology identification and post-treatment characterisation	2025	sustained cardinal vowel /a/ and the Italian word /aiuole/, which contains all the basic vowels of the Italian language (IPA transcription: «a’jwɔle», English translation: «flowerbeds»)	NA	TRUE								TRUE					2
Wavelet-based methodology for non-invasive detection and multiclass classification of voice disorders: a comprehensive study across multilingual datasets	2024	NA. They mention that the selected datasets have vowel /a/, but don't clearly specify that this is the only audio they used													TRUE
				49	0	3	3	2	3	4	11	2	4	3	13

## Sheet: Diagnostic class numbers
Name	Year	Databases	Classification Labels	Mean (no. of samples/class)	StdDev (no. of samples/class)	Count of different classes	A-P Squeezing	Adductor spasmodic Dysphonia	Apraxia of Speech	Benign Mucosal Disease	Central laryngeal motion disorder	Cleft Lip Palatte	Contact Pachyderma	Cordectomy	Cysts	Depression	Dysarthria	Dysphonia	Euphony	Friedreich Ataxia	Front Lateral Partial Resection	Functional Dysphonia	Gastric Reflux	Glottic Neoplasm	Hyperfunction	Hyperfunctional Dysphonia	Hyperkinetic Dysphonia	Hyperthyroidism	Hypofunction	Hypokinetic Dysphonia	Hypothyroidism	Keratosis	Laryngeal cancer	Laryngitis Chronica	Laryngeal Neoplasm	Laryngeal Pathologies	Laryngitis	Laryngocele	Leukoplakia	Mass Lesions	Morphological Alteration	Multiple System Atrophy	Multiple Sclerosis	Muscle Tension	Neoplasm	Neurological Disorder	Neuromuscular	Nodules	Non-Structural Dysphonia
Multiclass recognition of Alzheimer's and Parkinson's disease using various machine learning techniques: A study	2022	Custom dataset	healthy, Alzheimers, Parkinsons Unspecified breakdown	#DIV/0!	#DIV/0!	3
Novel Multi Center and Threshold Ternary Pattern Based Method for Disease Detection Method Using Voice	2020	SVD	Healthy, Cordectomy, Frontal resection, and Spastic Dysphonia No breakdown provided	#DIV/0!	#DIV/0!	4
VoiceLens: A multi-view multi-class disease classification model through daily-life speech data	2022	SVD	NA They mentioned (Laryngeal Cancers, Dish-Syndrome, and Parkinson’s disease) in one location and (Parkinson’s, Alzheimer’s, Heart Diseases, Laryngeal Cancers, etc.) in another location. Neither with count of samples	#DIV/0!	#DIV/0!	0
Transfer Learning Approach for Differentiating Parkinson’s Syndromes Using Voice Recordings	2024	https://doi.org/10.6084/m9.figshare.7628819.v1	PD - 838 Multiple system atrophy - 678 Progressive supranuclear palsy - 590 Healthy - 1034	785	169.03	4																																				678
Continuous Speech for Improved Learning Pathological Voice Disorders	2022	FEMH and FEMH 2018 Challenge	Functional dysphonia - 200 Neoplasm - 285 Phonotrauma - 1573 Vocal Palsy - 348	601.5	563.349	4																200																							285
Pathological Voice Classification Using Multiresolution Time Series Classification Network	2022	MEEI, SVD, HUPA and custom	Healthy - 522 Neuromuscular - 493 Structural - 485	500	15.8955	3																																									493
Detection and Classification of Categories of Dysphonia Using Convolutional Neural Network	2024	SVD	Functional - 414 Organic - 459 Organofunctional - 112 Healthy - 687 (They group the pathologies from SVD into these)	418	204.752	4																414
Combined Generative Adversarial Network and Fuzzy C-Means Clustering for Multi-Class Voice Disorder Detection with an Imbalanced Dataset	2020	SVD, VOICED	Class, SVD, VOICED Healthy, 869, 58 Hyperkinetic Dysphonia, 213, 70 Hypokinetic Dysphonia, 16, 41 Reflux Laryngitis, 140, 39	361.5	336.147	4																					283			57
End-to-end deep learning classification of vocal pathology using stacked vowels	2023	SVD	Healthy - 687 Hyperfunctional dysphonia - 207 Laryngitis - 127	340.333	247.296	3																				207											127
A Deep Multimodal Voice Pathology Classifier with Electroglottographic Signal Processing Capabilities	2022	SVD - manually selected samples	Normal - 687 Laryngitis - 140 Hyperfunctional Dysphonia - 204 Recurrent Laryngeal Nerve Paralysis - 210	310.25	219.24	4																				204											140
Wavelet sub-band features for voice disorder detection and classification	2020	SVD, PdA, AVPD, MEEI	Healthy - 672 Cyst - 49 Paralysis - 297 Polyp - 116	283.5	241.951	4									49
Voice Pathology Distinction Using Autoassociative Neural Networks	2017	SVD	Hyperfunctional dysphonia - 211 Laryngitis - 139 Recurrent Laryngeal Nerve Paralysis - 212 Healthy - 562	281	164.914	4																				211											139
Hierarchical Multi-Class Classification of Voice Disorders Using Self-Supervised Models and Glottal Features	2023	SVD	Healthy - 587 Hyperfunctional Dysphonia - 146 Vocal Fold Paresis - 85	272.667	223.658	3																				146
Demographic and Symptomatic Features of Voice Disorders and Their Potential Application in Classification Using Machine Learning Algorithms	2018	Custom dataset	Neoplasm - 100 Phonotrauma - 508 Palsy - 153	253.667	181.138	3																																							100
Ensemble and Multimodal Learning for Pathological Voice Classification	2021	FEMH (Custom)	Neoplasm - 99 Phonotrauma - 366 Vocal Palsy - 124	196.333	120.406	3																																							99
Detection of Speech Related Disorders by Pre-trained Embedding Models Extracted Biomarkers	2022	Probably custom, but it's not explicit at all	Depression - 131 Parkinsons - 85 Organic and Functional Voice Disorder - 262 Healthy - 228	176.5	71.423	4										131																																228
Toward Real-World Voice Disorder Classification	2023	FEMH (Custom)	Healthy - 108 Glottic Neoplasm - 112 Benign structural diseases - 303 (vocal nodules, polyps, cysts)	174.333	90.9957	3																		112
Application for detecting depression, Parkinson's disease and dysphonic speech	2021	Custom dataset	Parkinsons - 83 Dysphonia - 261 Depression - 107	150.333	78.8642	3										107		261
Multitask and Transfer Learning Approach for Joint Classification and Severity Estimation of Dysphonia	2024	Custom dataset	Healthy - 179 Organic - 179 Functional - 83 They also have breakdown by severity	147	45.2548	3																83
The accuracy of an Online Sequential Extreme Learning Machine in detecting voice pathology using the Malaysian Voice Pathology Database	2023	Custom dataset	Healthy - 252 Structural Dysphonia - 112 Non-Structural Dysphonia - 54	139.333	83.1117	3																																											54
Deep Learning Application for Vocal Fold Disease Prediction Through Voice Recognition: Preliminary Development Study	2021	Custom dataset	Normal - 189 Vocal atrophy - 224 Unilateral vocal paralysis - 50 Organic vocal fold lesions - 248 Adductor spasmodic dypshonia - 30	138	98.6205	4		30
Disease Delineation for Multiple Sclerosis, Friedreich Ataxia, and Healthy Controls Using Supervised Machine Learning on Speech Acoustics	2023	Custom dataset	Multiple sclerosis - 112 Friedreich Ataxia - 73 Healthy - 229	138	66.2873	3														73																							112
Deep-learning in Identification of Vocal Pathologies	2020	SVD	Control - 194 Dysphonia - 69 Laryngitis Chronica - 41 Vocal Fold Paralysis - 169	118.25	64.6273	4												69																41
Multilabel voice disorder classification using raw waveforms	2024	SVD	Healthy - 687 Vox Senilis - 23 Central Laryngeal Motion Disorder - 11 Dysphonia - 70 Laryngitis - 82 Reinke's Edema - 34 Multiple diagnosis per sample Dysphonia+Laryngitis - 5 Laryngitis + Reinke's Edema - 10	115.25	217.734	8					11							70																			82
Multiple voice disorders in the same individual: Investigating handcrafted features, multi-label classification algorithms, and base-learners	2023	SVD	Healthy - 686 Vox Senilis - 22 Central Laryngeal Motion Disorder - 10 Dysphonia - 69 Laryngitis - 81 Reinke's Edema - 33 Multiple diagnosis per sample Dysphonia+Laryngitis - 4 Laryngitis + Reinke's Edema - 9	114.25	217.734	8					10							69																			81
Separation of Several Illnesses Using Correlation Structures with Convolutional Neural Networks	2021	Custom dataset	Depression - 91 Organic Dysphonia -167 Functional Dysphonia - 68 Parkinsons - 80 Healthy - 140	109.2	37.8703	5										91						68
Phonation and articulation analyses in laryngeal pathologies, cleft lip and palate, and parkinsons disease	2017	MEEI, CLP-GPRS, PC-GITA	Healthy - 53 (MEEI), 59 (CLP-GPRS), 50 (PC-GITA) Laryngeal Pathologies - 173 CLP - 144 PD - 50	105	54.4839	4						144																								173
Artificial intelligence for the recognition of benign lesions of vocal folds from audio recordings.	2023	Custom dataset	Cysts - 69 Oedemas - 112 Nodules - 141 Polyps - 96	104.5	26.0816	4									69																																	141
A Modular Deep Learning Architecture for Voice Pathology Classification	2023	FEMH 2019 Challenge	Phonotrauma - 100 Functional Dysphonia - 100 Vocal Palsy - 100 Laryngeal Neoplasm - 100	100	0	4																100													100
Combining acoustic features and medical data in deep learning networks for voice pathology classification	2021	FEMH 2019 Challenge	Phonotrauma - 100 Functional Dysphonia - 100 Vocal Palsy - 100 Laryngeal Neoplasm - 100	100	0	4																100													100
Multifeature Fusion Method with Metaheuristic Optimization for Automated Voice Pathology Detection	2024	SVD	Cordectomy, Dysphonia, Front Lateral Partial Resection, Contact Pachyderma, Laryngitis, Lukoplakia, Pure Breath (Reinke Odem), Recurrent Laryngeal Paralysis, Vocal Fold Polyp, Vox Senilis 100 samples from each class	100	0	10							100	100				100			100																100		100
Developing an Artificial Intelligence Tool to Predict Vocal Cord Pathology in Primary Care Settings	2022	SVD and custom	Normal Inflammatory Mass Lesions Neurological and Muscular They group different pathologies into these labels. Class,SVD,Custom Normal,25,60 Unilateral Paralysis,28,105 ADSD,32,160 Mass lesions,26,71 Laryngitis,4,13, Muscle Tension,x,66	98.3333	54.4906	6		192																													17			97				66
Automatic discrimination of several types of speech pathologies	2019	Custom datasets? (the datasets have names, but I don't think they are public)	Voice disorder (morphological alteration) - 122 Voice disorder (functional dysphonia) - 68 Voice disorder (recurrent paresis) - 73 Depression - 55 Parkinsons - 76 Healthy - 190	97.3333	46.3597	6										55						68																			122
Automatic Separation of Various Disease Types by Correlation Structure of Time Shifted Speech Features	2018	Custom datasets? (the datasets have names, but I don't think they are public)	Voice disorder (morphological alteration) - 122 Voice disorder (functional dysphonia) - 68 Voice disorder (recurrent paresis) - 73 Depression - 55 Parkinsons - 76 Healthy - 190	97.3333	46.3597	6										55						68																			122
Parkinson's disease and cleft lip and palate of pathological speech diagnosis using deep convolutional neural networks evolved by IPWOA	2022	CIEMPIESS, PC-GITA and CLP -GPRS	Healthy - 58 (CLP) + 50 (PC-GITA) = 100 CLP - 135 PD - 50	95	34.8807	3						135
A Dimensionality Reduction Based Efficient Multiple Voice Disease Recognition Scheme Using Mel-Frequency Cepstral Coefficients and K-Nearest Neighbors Algorithm	2022	SVD	Dysphonia - 52 Laryngitis - 123 Renkei's Edema - 52 Healthy - 140	91.75	40.2018	4												52																			123
Classification of laryngeal diseases including laryngeal cancer, benign mucosal disease, and vocal cord paralysis by artificial intelligence using voice analysis.	2024	Custom dataset All women were excluded Vowel /a/ and /pa/ repeated 5 times was collected	Laryngeal cancer - 30 Vocal fold paralysis - 97 Benign mucosal disease - 81 Healthy - 155	90.75	44.5891	4				81																							30
Dual-Tree Complex Wavelet Packet Transform for Voice Pathology Analysis	2020	MEEI, SVD	Class,MEEI,SVD Vocal nodules/Cysts, 19, 6 Paralysis, 67, 194 Polyp, 20, 44 Only binary classification task includes normal vs pathological which is ignored here	87.5	102.456	4									6																																	19
Voice Pathology Analysis using DT-CWPT and ReliefF Algorithm	2019	MEEI, SVD	Class, MEEI, SVD Vocal Nodules/Cysts, 19, 6 Paralysis, 67, 194 Polyp, 20, 44	87.5	102.456	4									6																																	19
Transfer Learning with AudioSet to Voice Pathologies Identification in Continuous Speech	2019	SVD	Dysphonia - 70 Chronic Laryngitis - 82 Vocal Fold Paralysis - 76 Healthy - 78	76.5	4.33013	4												70																			82
Classification of voice disorders using i-Vector analysis	2018	SVD	Dysphonia - 75 Vocal fold paralysis - 75 Laryngitis - 75 Normal - 75	75	0	4												75																			75
Voice Disorder Multi-Class Classification for the Distinction of Parkinson's Disease and Adductor Spasmodic Dysphonia	2023	Custom dataset	PD and Healthy - 51 each Adductor Spasmodic Dysphonia and Healthy - 60 each	74	26.4197	3		60
A Robust Approach of Estimating Voice Disorder Due to Thyroid Disease	2021	Custom dataset	Normal - 75 Hypothyroidism - 120 Hyperthyroidism - 13	69.3333	43.866	3																						120			13
AUTOMATIC IDENTIFICATION OF DYSPHONIAS USING MACHINE LEARNING ALGORITHMS	2023	SVD, VOICED	Hypofunction - 55 Hyperfunction - 64 Euphony - 74	67.3333	4.71405	3													74						64				64
An efficient voice pathology classification scheme based on applying multi-layer linear discriminant analysis to wavelet packet-based features	2014	MEEI	Normal - 53 A-P squeezing - 72 Gastric Reflux - 48 Hyperfunction - 85	64.5	14.8408	4	72																48		85
Multi-class Machine Learning Detection of Edema, Vocal Paralysis and Vocal Nodules through Voice	2024	Custom dataset	Edema - 35 Vocal Cord Paralysis - 70 Vocal Nodules - 70 Healthy - 70	61.25	15.1554	4																																										70
Relevant pitch features selection for voice disorders families classification	2022	LURCO lab - DPV (They say it is public)	Normal - 60 Structural diseases of larynx - 50 Neurological disorders affecting voice - 50 other disorders affecting the voice - 50	52.5	4.33013	4																																								50
Unveiling Dysphonia: Voice Disorder Classification with Stacking Ensemble Learning Method Utilizing MFCC	2024	VOICED	Healthy - 57 Hyperkinetic Dysphonia - 72 Hypokinetic Dysphonia - 40 Reflux Laryngitis - 38	51.75	13.8271	4																					72			40
A Group Decision Optimization Analogy-Based Deep Learning Architecture for Multiclass Pathology Classification in a Voice Signal	2021	VOICED	Healthy - 55 Hyperkinetic Dypshonia - 72 Hypokinetic Dysphonia - 41 Reflux Laryngitis - 38	51.5	13.4629	4																					72			41
Hierarchical Classification and System Combination for Automatically Identifying Physiological and Neuromuscular Laryngeal Pathologies.	2017	MEEI	Healthy - 36 Vocal fold edemas or nodules - 59 Unilateral vocal fold paralysis - 59	51.3333	10.8423	3
Voice pathologies identification speech signals, features and classifiers evaluation	2015	MEEI	Physiological disorders - 59 Neuromuscular disorders - 59 Healthy - 36	51.3333	10.8423	3																																									59
A Multi-Representation Ensemble Approach to Classifying Vocal Diseases	2018	FEMH 2018 Challenge	Normal - 50 Vocal Nodules, Polyps, Cysts - 60 Laryngeal Neoplasm - 40 Unilateral Vocal Paralysis - 50	50	7.07107	4																													40
Diagnosing Voice Disorder with Machine Learning	2018	FEMH (but uncertain which one or if custom). Possibly FEMH 2018 challenge dataset based on description and acknowledgment of Big Data Cup competition	Normal - 50 Following numbers are unspecified in the paper but we can get these from other descriptions of FEMH2018 Vocal Nodules, Polyps, Cysts - 60 Laryngeal Neoplasm - 40 Unilateral Vocal Paralysis - 50	50	7.07107	4																													40
DNN-based Approach to Detect and Classify Pathological Voice	2018	FEMH 2018 Challenge, and possibly MEEI? (referred in conclusion only)	Normal - 50 Following numbers are unspecified in the paper but we can get these from other descriptions of FEMH2018 Vocal Nodules, Polyps, Cysts - 60 Laryngeal Neoplasm - 40 Unilateral Vocal Paralysis - 50	50	7.07107	4																													40
FEMH Voice Data Challenge: Voice disorder Detection and Classification using Acoustic Descriptors	2018	FEMH 2018 Challenge	Normal - 50 Phonotrauma - 60 Neoplasm - 40 Vocal Palsy - 50	50	7.07107	4																																							40
Parameterization of Sequence of MFCCs for DNN-based voice disorder detection	2018	FEMH 2018 Challenge	Normal - 50 Phonotrauma - 60 Neoplasm - 40 Vocal Palsy - 50	50	7.07107	4																																							40
Pathological Voice Classification Using Mel-Cepstrum Vectors and Support Vector Machine	2018	FEMH 2018 Challenge	Normal - 50 Phonotrauma - 60 Neoplasm - 40 Vocal Palsy - 50	50	7.07107	4																																							40
The UCD System for the 2018 FEMH Voice Data Challenge	2018	FEMH 2018 Challenge	Normal - 50 Phonotrauma - 60 Neoplasm - 40 Vocal Palsy - 50	50	7.07107	4																																							40
ByoVoz Automatic Voice Condition Analysis System for the 2018 FEMH Challenge	2018	FEMH 2018 Challenge	Normophonic - 50 Phonotrauma - 50 Glottis neoplasm - 50 Unilateral vocal paralysis - 50	50	0	4																		50
Voice pathology detection by using the deep network architecture	2021	SVD and custom	SVD Healthy - 37 Dysphonia - 110 Vocal Fold Polyp - 39 Custom Healthy - 17 Vocal Fold Polyp - 15 Vocal Fold Cyst - 16 Sulcus Vocalis - 12	49.2	35.2953	5									16			110
Voice Pathology Detection and Multi-classification Using Machine Learning Classifiers	2020	MEEI	Normal - 53 Nodule - 19 Polyp - 20 Paralysis - 67 Cyst - 44	40.6	18.7254	5									44																																	19
Glottal Signal Parameters as features set for Neurological voice disorders diagnosis using K-Nearest Neighbors (KNN)	2018	SVD	Normal - 40 PD - 40 SD - 40	40	0	3
Vocal folds pathologies classification using Naive Bayes Networks	2017	SVD	Normal - 40 SD - 40 Vocal fold paralysis - 40	40	0	3
Class-imbalanced voice pathology classification: Combining hybrid sampling with optimal two-factor random forests	2022	MEEI	Vocal fold paralysis - 67 Vocal fold edema - 43 Vocal fold polyps - 20 Vocal fold nodules - 19 Other vocal diseases - 24 (not specified) Normal - 53	37.6667	18.1261	6																																										19
OPTIMIZATION OF DUAL-TREE COMPLEX WAVELET PACKET BASED ENTROPY FEATURES FOR VOICE PATHOLOGIES DETECTION	2020	MEEI	Vocal Nodules - 19 Vocal Paralysis - 67 Vocal Polyp - 20	35.3333	22.3954	3																																										19
Detection and classification of voice pathology using feature selection	2014	MEEI	Normal - 53 Pathological - 173 (the subtotals don't add up) Vocal Nodules - 20 Vocal Polyp - 20 Keratosis - 26 Adductor - 22 Paralysis - 71 From [M. Markaki and Y. Stylianou, “Voice Pathology Detection and Discrimination Based on Modulation Spectral Features,” IEEE Trans. Speech Audio Process, vol. 19, no. 7, pp. 1983-1948, 2011]	35.3333	19.661	6		22														53											26															20
On the use of cepstral coefficients, multilayer perceptron networks and Gaussian mixture models for Vocal Fold Edema diagnosis	2013	MEEI	Normal - 53 Edema - 21 Others (Nodules, Cysts, Vocal Fold Paralysis) - 21	31.6667	15.0849	3
Pathological voice classification system based on CNN-BiLSTM network using speech enhancement and multi-stream approach	2024	MEEI	Subset 1 Nodules - 20 Paralysis - 58 Polypoid - 25 Subset 2 A-P Squeezing - 30 Gastric Reflux - 30 Ventricular compression - 25	31.3333	12.4052	6	30																30																									20
Discrimination between pathological voice categories using Matching Pursuit	2015	MEEI	Adductor - 19 Keratosis - 27 Paralysis - 67 Vocal Nodules - 19 Vocal Polyps - 20	30.4	18.5429	5		19																								27																19
Disordered Voice Classification using SVM and Feature Selection using GA	2016	Probably custom, but it's not explicit at all	Normal - 30 Pathological disorders - 15 (swelling, inflammation, nodules, polyps, cysts, vocal cord paralysis) Neurological disorders - 15 (Parkinson's, trauma, brain tumors)	20	7.07107	3																																								15
Automatic And Perceptual Discrimination Between Dysarthria, Apraxia of Speech, and Neurotypical Speech	2021	Custom dataset	Neurotypical - 29 Dysarthria - 20 Apraxia of Speech - 10	19.6667	7.7603	3			10								20
Analysis and Classification of Voice Pathologies Using Glottal Signal Parameters	2016	Custom dataset	Normal - 11 Nodules - 12 Vocal fold paralysis - 8	10.3333	1.69967	3																																										12
Detecting multiple system atrophy, Parkinson and other neurological disorders using voice analysis	2017	Custom dataset	Multiple System Atrophy - 9 Parkinsons - 9 Neurological Disorder - 9 (3 Functional Neurological Disorders, 1 Somatization, 1 Dystonia, 2 Cervical Dystonia, 1 Essential Tremors, 1 Generalized Paroxysmal Dystonia)	9	0	3																																				9				9
Organic voice pathology classification	2017	MEEI	Polyp - 10+5 = 15 Edema - 4 + 2 = 6 Nodule - 3 + 2 = 5	8.66667	4.49691	3																																										5
A hybrid approach for binary and multi-class classification of voice disorders using a pre-trained model and ensemble classifiers	2025	SVD	Healthy - 587 Hyperfunctional Dysphonia - 146 Vocal Fold Paresis - 85	272.667	223.658	3																				146
An Ensemble Approach to Multi-Class Classification of Vocal Disorders: Laryngocele and Vox Senilis	2024	SVD	Healthy - 28 Vox Senilis - 14 Laryngozele - 3	15	10.2307	3																																3
Binary and Multiclass Classification of Dysphonia Using Whisper Encoder and One-Dimensional Convolutional Neural Network	2025	Hungarian dataset (Unclear which one, so considered custom)	Healthy - 178 Functional Dysphonia - 83 Organic Dysphonia - 178	146.333	44.7834	3																83
Pathological Voice Detection and Classification Based on Multimodal Transmission Network	2025	SVD	Healthy - 613 Paralysis - 205 Laryngitis - 105 Reinke Edema - 64 SD - 62 Polyp - 44 Leukoplakia - 41 Carcinoma - 22 Nodule - 17 Cyst - 6	117.9	173.834	10									6																		22				105		41									17
Towards an explainable Artificial intelligence system for voice pathology identification and post-treatment characterisation	2025	Custom	Nodule - 15 Polyp - 36 Cysts - 18	23	9.27362	3									18																																	15
Wavelet-based methodology for non-invasive detection and multiclass classification of voice disorders: a comprehensive study across multilingual datasets	2024	SVD, PdA, AVPD, MEEI	SVD Healthy - 262 Cyst - 6 Paralysis - 195 Polyp - 43 PdA Healthy - 239 Cyst - 20 Paralysis - 18 Polyp - 28 AVPD Healthy - 118 Cyst - 13 Paralysis - 32 Polyp - 30 MEEI Healthy - 53 Cyst - 10 Paralysis - 66 Polyp - 19	288	241.521	4									49
					12	0
					11	0
					10	2
					9	0
					8	2
					7	0
					6	6
					5	4
					4	35
					3	30
					2	0
					1	0
					0	1
							2	5	1	1	2	2	1	1	9	5	1	9	1	1	1	10	2	2	2	5	3	1	1	3	1	1	3	1	5	1	11	1	2	1	2	2	1	1	7	3	2	15	1
[truncated: 35 more columns]

## Sheet: Demographics
Name	Year	Databases	Classification Labels	Demographics of participants	Male (count)	Female (count)	Male > Female
Voice Pathology Distinction Using Autoassociative Neural Networks	2017	SVD	Hyperfunctional dysphonia - 211 Laryngitis - 139 Recurrent Laryngeal Nerve Paralysis - 212 Healthy - 562	Class, Male, Female Hyperfunctional dysphonia, 45, 166 Laryngitis, 82, 57 Recurrent Laryngeal Nerve Paralysis, 74, 138 Healthy, 201, 361	402	722	FALSE
End-to-end deep learning classification of vocal pathology using stacked vowels	2023	SVD	Healthy - 687 Hyperfunctional dysphonia - 207 Laryngitis - 127	Class, Male, Female Healthy, 259, 428 Hyperfunctional dysphonia, 42, 165 Laryngitis, 75, 52 They also have distribution of male and female into age brackets but not per class	376	645	FALSE
Classification of laryngeal diseases including laryngeal cancer, benign mucosal disease, and vocal cord paralysis by artificial intelligence using voice analysis.	2024	Custom dataset All women were excluded Vowel /a/ and /pa/ repeated 5 times was collected	Laryngeal cancer - 30 Vocal fold paralysis - 97 Benign mucosal disease - 81 Healthy - 155	Class, Count, Mean Age +/- Stddev Laryngeal cancer. 30, 66 +/- 11 Vocal fold paralysis, 97, 55 +/- 18 Benign mucosal disease, 81, 54 +/- 14 Healthy, 155, 46 +- 13	363		TRUE
Demographic and Symptomatic Features of Voice Disorders and Their Potential Application in Classification Using Machine Learning Algorithms	2018	Custom dataset	Neoplasm - 100 Phonotrauma - 508 Palsy - 153	Class, Male, Female, Mean Age +/- StdDev Neoplasm, 93. 7, 56.7 +/- 12.5 Phonotrauma, 115, 393, 41.9 +/- 12.6 Palsy, 86, 67, 58.6 +/- 14.7	294	467	FALSE
Detection of Speech Related Disorders by Pre-trained Embedding Models Extracted Biomarkers	2022	Probably custom, but it's not explicit at all	Depression - 131 Parkinsons - 85 Organic and Functional Voice Disorder - 262 Healthy - 228	Class, Male (mean age +/- stddev), Female (mean age +/- stddev) Depression, 46 (40.1 +/- 13.5), 85 (37.7 +/- 13.4) Parkinsons, 45 (64 +/- 9.5), 40 (65.4 +/- 9.4) Organic and Functional Voice Disorder, 103 (53.7 +/- 15.1), 159 (57.3 +/- 14.8) Healthy, 95 (47.6 +/- 19.9), 133 (48.5 +/- 14.7)	289	417	FALSE
Hierarchical Multi-Class Classification of Voice Disorders Using Self-Supervised Models and Glottal Features	2023	SVD	Healthy - 587 Hyperfunctional Dysphonia - 146 Vocal Fold Paresis - 85	Class, Male, Female Healthy, 227, 360 Hyperfunctional Dysphonia, 32, 114 Vocal Fold Paresis, 25, 60	284	534	FALSE
Ensemble and Multimodal Learning for Pathological Voice Classification	2021	FEMH (Custom)	Neoplasm - 99 Phonotrauma - 366 Vocal Palsy - 124	Class, Male, Female Neoplasm, 84, 15 Phonotrauma, 97, 269 Vocal Palsy, 76, 48	257	332	FALSE
Automatic discrimination of several types of speech pathologies	2019	Custom datasets? (the datasets have names, but I don't think they are public)	Voice disorder (morphological alteration) - 122 Voice disorder (functional dysphonia) - 68 Voice disorder (recurrent paresis) - 73 Depression - 55 Parkinsons - 76 Healthy - 190	Class, Male (mean age +/- stddev), Female (mean age +/- stddev) Voice disorder (morphological alteration), 52 (55.4 +/- 12.8), 70 (48.8 +/- 15.3) Voice disorder (functional dysphonia), 20 (56.2 +/- 14.5), 48 (53.1 +/- 17.3) Voice disorder (recurrent paresis). 22 (50.2 +/- 15.4), 51 (58.2 +/- 10.6) Depression, 20 (44.1 +/- 14.3), 35 (43.4 +/- 13.5) Parkinsons, 40 (64 +/- 9.5), 36 (65.4 +/- 9.4) He…	239	345	FALSE
Automatic Separation of Various Disease Types by Correlation Structure of Time Shifted Speech Features	2018	Custom datasets? (the datasets have names, but I don't think they are public)	Voice disorder (morphological alteration) - 122 Voice disorder (functional dysphonia) - 68 Voice disorder (recurrent paresis) - 73 Depression - 55 Parkinsons - 76 Healthy - 190	Class, Male (mean age +/- stddev), Female (mean age +/- stddev) Voice disorder (morphological alteration), 52 (55.4 +/- 12.8), 70 (48.8 +/- 15.3) Voice disorder (functional dysphonia), 20 (56.2 +/- 14.5), 48 (53.1 +/- 17.3) Voice disorder (recurrent paresis). 22 (50.2 +/- 15.4), 51 (58.2 +/- 10.6) Depression, 20 (44.1 +/- 14.3), 35 (43.4 +/- 13.5) Parkinsons, 40 (64 +/- 9.5), 36 (65.4 +/- 9.4) He…	239	345	FALSE
Separation of Several Illnesses Using Correlation Structures with Convolutional Neural Networks	2021	Custom dataset	Depression - 91 Organic Dysphonia -167 Functional Dysphonia - 68 Parkinsons - 80 Healthy - 140	Class, Male (mean age +/- stddev), Female (mean age +/- stddev) Depression, 20 (40.6 +/- 15.9), 58 (37.5 +/- 16.7) Organic Dysphonia, 74, 93; Age for both (51.6 +/- 14.4) Functional Dysphonia, 20, 48; Age for both (55.8 +/- 16.1) Parkinsons, 43 (62.6 +/- 13.5), 37 (65.2 +/- 9.2) Healthy, 55 (51.4 +/- 21.6), 85 (49.6 +/- 15.2)	212	321	FALSE
Application for detecting depression, Parkinson's disease and dysphonic speech	2021	Custom dataset	Parkinsons - 83 Dysphonia - 261 Depression - 107	Class, Male (mean age +/- stddev), Female (mean age +/- stddev) Parkinsons, 43 (64 +/- 9.5), 40 (65.4 +/- 9.4) Dysphonia, 102 (53.7 +/- 15.1), 159 (57.3 +/- 14.8) Depression, 43 (40.8 +/- 13.6), 64 (37.5 +/- 13.5)	188	263	FALSE
Multitask and Transfer Learning Approach for Joint Classification and Severity Estimation of Dysphonia	2024	Custom dataset	Healthy - 179 Organic - 179 Functional - 83 They also have breakdown by severity	Class, Male, Female Healthy, 86, 93 Organic, 81, 98 Functional, 21, 62 They also have breakdown by severity	188	253	FALSE
A Dimensionality Reduction Based Efficient Multiple Voice Disease Recognition Scheme Using Mel-Frequency Cepstral Coefficients and K-Nearest Neighbors Algorithm	2022	SVD	Dysphonia - 52 Laryngitis - 123 Renkei's Edema - 52 Healthy - 140	Class,Male,Female Dysphonia,10,42 Laryngitis,76,47 Renkei's Edema,30,22 Healthy,70,70	186	181	TRUE
The UCD System for the 2018 FEMH Voice Data Challenge	2018	FEMH 2018 Challenge	Normal - 50 Phonotrauma - 60 Neoplasm - 40 Vocal Palsy - 50	Class, Male (mean age +/- stddev), Female (mean age +/- stddev) Normal, 20 (30.9 +/- 10.9), 30 (34.5 +/- 12) Pathological, 78 (53.8 +/- 15.3), 72 (44.6 +/- 13.5) Neoplasm, 32, 8 Phonotrauma, 13, 47 Vocal Palsy, 33, 17	176	174	TRUE
Pathological Voice Classification Using Mel-Cepstrum Vectors and Support Vector Machine	2018	FEMH 2018 Challenge	Normal - 50 Phonotrauma - 60 Neoplasm - 40 Vocal Palsy - 50	Class, Male (mean age +/- stddev), Female (mean age +/- stddev) Normal, 20 (30.9 +/- 10.9), 30 (34.5 +/- 12) Pathological, 78 (53.8 +/- 15.3), 72 (44.6 +/- 13.5) Neoplasm, 32, 8 Phonotrauma, 13, 47 Vocal Palsy, 33, 13 Note: Count of females with disorder doesn't add up. Vocal palsy should probably have 17 females	176	170	TRUE
Disease Delineation for Multiple Sclerosis, Friedreich Ataxia, and Healthy Controls Using Supervised Machine Learning on Speech Acoustics	2023	Custom dataset	Multiple sclerosis - 112 Friedreich Ataxia - 73 Healthy - 229	Class, Male, Female, Age mean +/- StdDev Multiple sclerosis, 29, 83, 47.04 +/- 11.42 Friedreich Ataxia, 41, 39, 38.78 +/- 13.04 Healthy, 104, 126, 56.44 +/- 14.61	174	248	FALSE
The accuracy of an Online Sequential Extreme Learning Machine in detecting voice pathology using the Malaysian Voice Pathology Database	2023	Custom dataset	Healthy - 252 Structural Dysphonia - 112 Non-Structural Dysphonia - 54	Metric, Healthy, Dysphonia Female, 180, 60 Male, 72, 70 Age, 31.6 +/- 9.5, 52.3 +/- 16.4 They also have breakdown by ethnicity, but no breakdown for individual pathology	142	240	FALSE
Voice pathology detection by using the deep network architecture	2021	SVD and custom	SVD Healthy - 37 Dysphonia - 110 Vocal Fold Polyp - 39 Custom Healthy - 17 Vocal Fold Polyp - 15 Vocal Fold Cyst - 16 Sulcus Vocalis - 12	Class, Male, Female SVD Healthy, 7, 30 Dysphonia, 47, 63 Vocal Fold Polyp, 22, 17 Custom Healthy, 9, 8 Vocal Fold Polyp, 6, 9 Vocal Fold Cyst , 8, 8 Sulcus Vocalis, 5, 7 The age range of the recorded subjects are 17 to 60 for healthy subjects, and 15 to 72 for pathological subjects.	104	142	FALSE
An efficient voice pathology classification scheme based on applying multi-layer linear discriminant analysis to wavelet packet-based features	2014	MEEI	Normal - 53 A-P squeezing - 72 Gastric Reflux - 48 Hyperfunction - 85	Class, Male (Mean age +/- stddev), Female (Mean age +/- stddev) A-P squeezing, 28 (50.1 +/- 15.68), 44 (47.27 +/- 19.12) Gastric Reflux, 24 (45.33 +/- 16.61), 24 (45.33 +/- 15.66) Hyperfunction, 31 (50.39 +/- 17.19), 54 (46.96 +/- 18.89) Normal, 18 (37.11 +/- 8.33), 35 (36.26 +/- 9.96)	101	157	FALSE
Class-imbalanced voice pathology classification: Combining hybrid sampling with optimal two-factor random forests	2022	MEEI	Vocal fold paralysis - 67 Vocal fold edema - 43 Vocal fold polyps - 20 Vocal fold nodules - 19 Other vocal diseases - 24 (not specified) Normal - 53	Class, Male (mean age +/- stddev), Female (mean age +/- stddev) Normal, 21 (38.8 +/- 8.5), 32 (34.2 +/- 7.9) Pathological, 70 (41.7 +/- 9.4), 103 (37.6 +/- 8.2)	91	135	FALSE
Pathological voice classification system based on CNN-BiLSTM network using speech enhancement and multi-stream approach	2024	MEEI	Subset 1 Nodules - 20 Paralysis - 58 Polypoid - 25 Subset 2 A-P Squeezing - 30 Gastric Reflux - 30 Ventricular compression - 25	Class, Male (mean age +/- stddev), Female (mean age +/- stddev) Nodules, 1 (47 +/- 0), 19 (28.47 +/- 9.87) Paralysis, 31 (53.48 +/- 19.12), 27 (52.56 +/- 16.94) Polypoid, 4 (51.5 +/- 16.84), 21 (46.43 +/- 12.39) A-P Squeezing, 15 (46.8 +/- 22.19), 15 (49.87 +/- 18.62) Gastric Reflux, 15 (44 +/- 14.71), 15 (46.6 +/- 17.37) Ventricular compression, 13 (46.46 +/- 13.4), 12 (41.25 +/- 12.83)	79	109	FALSE
Voice Pathology Detection and Multi-classification Using Machine Learning Classifiers	2020	MEEI	Normal - 53 Nodule - 19 Polyp - 20 Paralysis - 67 Cyst - 44	Class, Male (mean age), Female (mean age) Normal, 21 (37.80), 32 (35.17) Nodule, 1 (47.00), 18 (29.63) Polyp, 12 (45.47), 8 (44.83) Paralysis, 33 (53.58), 34 (54.33) Cyst, 11 (40.16), 33 (41.27)	78	125	FALSE
Voice Disorder Multi-Class Classification for the Distinction of Parkinson's Disease and Adductor Spasmodic Dysphonia	2023	Custom dataset	PD and Healthy - 51 each Adductor Spasmodic Dysphonia and Healthy - 60 each	Class, Male, Female, Avg Age PD, 38, 13, 65 Healthy, 12, 39, 63.7 Class, Male (avg age), Female (avg age) Adductor Spasmodic Dysphonia, 9 (60.44), 51 (64.69) Healthy, 15 (60.73), 45 (57.76)	74	148	FALSE
A Group Decision Optimization Analogy-Based Deep Learning Architecture for Multiclass Pathology Classification in a Voice Signal	2021	VOICED	Healthy - 55 Hyperkinetic Dypshonia - 72 Hypokinetic Dysphonia - 41 Reflux Laryngitis - 38	This dataset has 151 pathological and 57 healthy voice samples, in total 208 adults contributed voice sample belonging of age group 18-70 out of which 135 are female (98 pathological,37 healthy) and 73 are males (52 pathological, 21 healthy)	73	135	FALSE
Multi-class Machine Learning Detection of Edema, Vocal Paralysis and Vocal Nodules through Voice	2024	Custom dataset	Edema - 35 Vocal Cord Paralysis - 70 Vocal Nodules - 70 Healthy - 70	Gender distribution is balanced throughout all the classes, with 71% female and 29% male, resulting in 25 females and 10 males for ED and 50 females to 20 males for the other classes.	70	175	FALSE
Artificial intelligence for the recognition of benign lesions of vocal folds from audio recordings.	2023	Custom dataset	Cysts - 69 Oedemas - 112 Nodules - 141 Polyps - 96	Class, Male, Female Cysts, 12, 57 Oedemas, 12, 100 Nodules, 12, 129 Polyps, 33, 63	69	349	FALSE
Hierarchical Classification and System Combination for Automatically Identifying Physiological and Neuromuscular Laryngeal Pathologies.	2017	MEEI	Healthy - 36 Vocal fold edemas or nodules - 59 Unilateral vocal fold paralysis - 59	Class, Make, Female Healthy, 14, 22 Vocal fold edemas or nodules, 10, 49 Unilateral vocal fold paralysis, 29, 30	53	101	FALSE
Voice pathologies identification speech signals, features and classifiers evaluation	2015	MEEI	Physiological disorders - 59 Neuromuscular disorders - 59 Healthy - 36	Class, Male, Female Vocal fold nodules, 1, 18 Vocal fold edema, 9, 31 Vocal fold paralysis, 29, 30 Healthy, 14, 22	53	101	FALSE
Automatic And Perceptual Discrimination Between Dysarthria, Apraxia of Speech, and Neurotypical Speech	2021	Custom dataset	Neurotypical - 29 Dysarthria - 20 Apraxia of Speech - 10	There are 19 female and 10 male speakers in the neurotypical group and 12 female (6 dysarthria, 6 AoS) and 18 male (14 dysarthria, 4 AoS) speakers in the patient group. The mean age of neurotypical speakers is 58.4 years old and the mean age of patients is 66.0 years old, with patients with dysarthria and AoS having a mean age of 72.8 and 52.5 years old, respectively.	28	31	FALSE
Analysis and Classification of Voice Pathologies Using Glottal Signal Parameters	2016	Custom dataset	Normal - 11 Nodules - 12 Vocal fold paralysis - 8	Nodules: F (42,38,24,53,53,38,34,32,29,33,28,28) Paralysis: F(69,45,43), M(50,50,24,66,53) Normal: F(56,41,61,56,56), M(30,46,35,63,48,26)	11	20	FALSE
Detecting multiple system atrophy, Parkinson and other neurological disorders using voice analysis	2017	Custom dataset	Multiple System Atrophy - 9 Parkinsons - 9 Neurological Disorder - 9 (3 Functional Neurological Disorders, 1 Somatization, 1 Dystonia, 2 Cervical Dystonia, 1 Essential Tremors, 1 Generalized Paroxysmal Dystonia)	Parkinsons: M (59, 65, 75, 78, 85, 86), F(77, 80, 82) MSA: M(63, 57), F(59, 32, 56, 48, 57, 60, 49) Neurological: M (46, 50), F(43, 60, 63, 56, 47, 58, 32)	10	17	FALSE
A Deep Multimodal Voice Pathology Classifier with Electroglottographic Signal Processing Capabilities	2022	SVD - manually selected samples	Normal - 687 Laryngitis - 140 Hyperfunctional Dysphonia - 204 Recurrent Laryngeal Nerve Paralysis - 210	speech recordings of the male and female gender			FALSE
A Modular Deep Learning Architecture for Voice Pathology Classification	2023	FEMH 2019 Challenge	Phonotrauma - 100 Functional Dysphonia - 100 Vocal Palsy - 100 Laryngeal Neoplasm - 100	NA			FALSE
A Multi-Representation Ensemble Approach to Classifying Vocal Diseases	2018	FEMH 2018 Challenge	Normal - 50 Vocal Nodules, Polyps, Cysts - 60 Laryngeal Neoplasm - 40 Unilateral Vocal Paralysis - 50	NA			FALSE
A Robust Approach of Estimating Voice Disorder Due to Thyroid Disease	2021	Custom dataset	Normal - 75 Hypothyroidism - 120 Hyperthyroidism - 13	150 voice samples of male and female with and without thyroid disease			FALSE
AUTOMATIC IDENTIFICATION OF DYSPHONIAS USING MACHINE LEARNING ALGORITHMS	2023	SVD, VOICED	Hypofunction - 55 Hyperfunction - 64 Euphony - 74	NA			FALSE
ByoVoz Automatic Voice Condition Analysis System for the 2018 FEMH Challenge	2018	FEMH 2018 Challenge	Normophonic - 50 Phonotrauma - 50 Glottis neoplasm - 50 Unilateral vocal paralysis - 50	NA			FALSE
Classification of voice disorders using i-Vector analysis	2018	SVD	Dysphonia - 75 Vocal fold paralysis - 75 Laryngitis - 75 Normal - 75	NA			FALSE
Combined Generative Adversarial Network and Fuzzy C-Means Clustering for Multi-Class Voice Disorder Detection with an Imbalanced Dataset	2020	SVD, VOICED	Class, SVD, VOICED Healthy, 869, 58 Hyperkinetic Dysphonia, 213, 70 Hypokinetic Dysphonia, 16, 41 Reflux Laryngitis, 140, 39	NA			FALSE
Combining acoustic features and medical data in deep learning networks for voice pathology classification	2021	FEMH 2019 Challenge	Phonotrauma - 100 Functional Dysphonia - 100 Vocal Palsy - 100 Laryngeal Neoplasm - 100	NA			FALSE
Continuous Speech for Improved Learning Pathological Voice Disorders	2022	FEMH and FEMH 2018 Challenge	Functional dysphonia - 200 Neoplasm - 285 Phonotrauma - 1573 Vocal Palsy - 348	NA			FALSE
Deep Learning Application for Vocal Fold Disease Prediction Through Voice Recognition: Preliminary Development Study	2021	Custom dataset	Normal - 189 Vocal atrophy - 224 Unilateral vocal paralysis - 50 Organic vocal fold lesions - 248 Adductor spasmodic dypshonia - 30	NA			FALSE
Deep-learning in Identification of Vocal Pathologies	2020	SVD	Control - 194 Dysphonia - 69 Laryngitis Chronica - 41 Vocal Fold Paralysis - 169	there was no separation made by gender.			FALSE
Detection and Classification of Categories of Dysphonia Using Convolutional Neural Network	2024	SVD	Functional - 414 Organic - 459 Organofunctional - 112 Healthy - 687 (They group the pathologies from SVD into these)	NA			FALSE
Detection and classification of voice pathology using feature selection	2014	MEEI	Normal - 53 Pathological - 173 (the subtotals don't add up) Vocal Nodules - 20 Vocal Polyp - 20 Keratosis - 26 Adductor - 22 Paralysis - 71 From [M. Markaki and Y. Stylianou, “Voice Pathology Detection and Discrimination Based on Modulation Spectral Features,” IEEE Trans. Speech Audio Process, vol. 19, no. 7, pp. 1983-1948, 2011]	similar age and sex distributions			FALSE
Developing an Artificial Intelligence Tool to Predict Vocal Cord Pathology in Primary Care Settings	2022	SVD and custom	Normal Inflammatory Mass Lesions Neurological and Muscular They group different pathologies into these labels. Class,SVD,Custom Normal,25,60 Unilateral Paralysis,28,105 ADSD,32,160 Mass lesions,26,71 Laryngitis,4,13, Muscle Tension,x,66	NA			FALSE
Diagnosing Voice Disorder with Machine Learning	2018	FEMH (but uncertain which one or if custom). Possibly FEMH 2018 challenge dataset based on description and acknowledgment of Big Data Cup competition	Normal - 50 Following numbers are unspecified in the paper but we can get these from other descriptions of FEMH2018 Vocal Nodules, Polyps, Cysts - 60 Laryngeal Neoplasm - 40 Unilateral Vocal Paralysis - 50	NA			FALSE
Discrimination between pathological voice categories using Matching Pursuit	2015	MEEI	Adductor - 19 Keratosis - 27 Paralysis - 67 Vocal Nodules - 19 Vocal Polyps - 20	NA			FALSE
Disordered Voice Classification using SVM and Feature Selection using GA	2016	Probably custom, but it's not explicit at all	Normal - 30 Pathological disorders - 15 (swelling, inflammation, nodules, polyps, cysts, vocal cord paralysis) Neurological disorders - 15 (Parkinson's, trauma, brain tumors)	NA			FALSE
DNN-based Approach to Detect and Classify Pathological Voice	2018	FEMH 2018 Challenge, and possibly MEEI? (referred in conclusion only)	Normal - 50 Following numbers are unspecified in the paper but we can get these from other descriptions of FEMH2018 Vocal Nodules, Polyps, Cysts - 60 Laryngeal Neoplasm - 40 Unilateral Vocal Paralysis - 50	NA			FALSE
Dual-Tree Complex Wavelet Packet Transform for Voice Pathology Analysis	2020	MEEI, SVD	Class,MEEI,SVD Vocal nodules/Cysts, 19, 6 Paralysis, 67, 194 Polyp, 20, 44 Only binary classification task includes normal vs pathological which is ignored here	NA			FALSE
FEMH Voice Data Challenge: Voice disorder Detection and Classification using Acoustic Descriptors	2018	FEMH 2018 Challenge	Normal - 50 Phonotrauma - 60 Neoplasm - 40 Vocal Palsy - 50	NA			FALSE
Glottal Signal Parameters as features set for Neurological voice disorders diagnosis using K-Nearest Neighbors (KNN)	2018	SVD	Normal - 40 PD - 40 SD - 40	NA			FALSE
Multiclass recognition of Alzheimer's and Parkinson's disease using various machine learning techniques: A study	2022	Custom dataset	healthy, Alzheimers, Parkinsons Unspecified breakdown	NA			FALSE
Multifeature Fusion Method with Metaheuristic Optimization for Automated Voice Pathology Detection	2024	SVD	Cordectomy, Dysphonia, Front Lateral Partial Resection, Contact Pachyderma, Laryngitis, Lukoplakia, Pure Breath (Reinke Odem), Recurrent Laryngeal Paralysis, Vocal Fold Polyp, Vox Senilis 100 samples from each class	NA			FALSE
Multilabel voice disorder classification using raw waveforms	2024	SVD	Healthy - 687 Vox Senilis - 23 Central Laryngeal Motion Disorder - 11 Dysphonia - 70 Laryngitis - 82 Reinke's Edema - 34 Multiple diagnosis per sample Dysphonia+Laryngitis - 5 Laryngitis + Reinke's Edema - 10	NA			FALSE
Multiple voice disorders in the same individual: Investigating handcrafted features, multi-label classification algorithms, and base-learners	2023	SVD	Healthy - 686 Vox Senilis - 22 Central Laryngeal Motion Disorder - 10 Dysphonia - 69 Laryngitis - 81 Reinke's Edema - 33 Multiple diagnosis per sample Dysphonia+Laryngitis - 4 Laryngitis + Reinke's Edema - 9	NA			FALSE
Novel Multi Center and Threshold Ternary Pattern Based Method for Disease Detection Method Using Voice	2020	SVD	Healthy, Cordectomy, Frontal resection, and Spastic Dysphonia No breakdown provided	NA			FALSE
On the use of cepstral coefficients, multilayer perceptron networks and Gaussian mixture models for Vocal Fold Edema diagnosis	2013	MEEI	Normal - 53 Edema - 21 Others (Nodules, Cysts, Vocal Fold Paralysis) - 21	NA			FALSE
OPTIMIZATION OF DUAL-TREE COMPLEX WAVELET PACKET BASED ENTROPY FEATURES FOR VOICE PATHOLOGIES DETECTION	2020	MEEI	Vocal Nodules - 19 Vocal Paralysis - 67 Vocal Polyp - 20	NA			FALSE
Organic voice pathology classification	2017	MEEI	Polyp - 10+5 = 15 Edema - 4 + 2 = 6 Nodule - 3 + 2 = 5	NA			FALSE
Parameterization of Sequence of MFCCs for DNN-based voice disorder detection	2018	FEMH 2018 Challenge	Normal - 50 Phonotrauma - 60 Neoplasm - 40 Vocal Palsy - 50	NA			FALSE
Parkinson's disease and cleft lip and palate of pathological speech diagnosis using deep convolutional neural networks evolved by IPWOA	2022	CIEMPIESS, PC-GITA and CLP -GPRS	Healthy - 58 (CLP) + 50 (PC-GITA) = 100 CLP - 135 PD - 50	CIEMPIESS - 96 male, 45 female CLP-GPRS - 193 kids (5- 15) PC-GITA: NA			FALSE
Pathological Voice Classification Using Multiresolution Time Series Classification Network	2022	MEEI, SVD, HUPA and custom	Healthy - 522 Neuromuscular - 493 Structural - 485	NA			FALSE
Phonation and articulation analyses in laryngeal pathologies, cleft lip and palate, and parkinsons disease	2017	MEEI, CLP-GPRS, PC-GITA	Healthy - 53 (MEEI), 59 (CLP-GPRS), 50 (PC-GITA) Laryngeal Pathologies - 173 CLP - 144 PD - 50	MEEI - NA CLP-GPRS - 5-15 years of age PC-GITA - balanced in age and gender			FALSE
Relevant pitch features selection for voice disorders families classification	2022	LURCO lab - DPV (They say it is public)	Normal - 60 Structural diseases of larynx - 50 Neurological disorders affecting voice - 50 other disorders affecting the voice - 50	NA			FALSE
Toward Real-World Voice Disorder Classification	2023	FEMH (Custom)	Healthy - 108 Glottic Neoplasm - 112 Benign structural diseases - 303 (vocal nodules, polyps, cysts)	NA			FALSE
Transfer Learning Approach for Differentiating Parkinson’s Syndromes Using Voice Recordings	2024	https://doi.org/10.6084/m9.figshare.7628819.v1	PD - 838 Multiple system atrophy - 678 Progressive supranuclear palsy - 590 Healthy - 1034	NA			FALSE
Transfer Learning with AudioSet to Voice Pathologies Identification in Continuous Speech	2019	SVD	Dysphonia - 70 Chronic Laryngitis - 82 Vocal Fold Paralysis - 76 Healthy - 78	NA			FALSE
Unveiling Dysphonia: Voice Disorder Classification with Stacking Ensemble Learning Method Utilizing MFCC	2024	VOICED	Healthy - 57 Hyperkinetic Dysphonia - 72 Hypokinetic Dysphonia - 40 Reflux Laryngitis - 38	NA			FALSE
Vocal folds pathologies classification using Naive Bayes Networks	2017	SVD	Normal - 40 SD - 40 Vocal fold paralysis - 40	NA			FALSE
Voice Pathology Analysis using DT-CWPT and ReliefF Algorithm	2019	MEEI, SVD	Class, MEEI, SVD Vocal Nodules/Cysts, 19, 6 Paralysis, 67, 194 Polyp, 20, 44	NA			FALSE
VoiceLens: A multi-view multi-class disease classification model through daily-life speech data	2022	SVD	NA They mentioned (Laryngeal Cancers, Dish-Syndrome, and Parkinson’s disease) in one location and (Parkinson’s, Alzheimer’s, Heart Diseases, Laryngeal Cancers, etc.) in another location. Neither with count of samples	NA > We also excluded all recordings of speakers below the age of 19 and also above the age of 60 (it is known that the most significant changes of voice happen during adulthood until the voice matures at around the age of 20 and remains relatively stable until around the age of 60)			FALSE
Wavelet sub-band features for voice disorder detection and classification	2020	SVD, PdA, AVPD, MEEI	Healthy - 672 Cyst - 49 Paralysis - 297 Polyp - 116	NA			FALSE
A hybrid approach for binary and multi-class classification of voice disorders using a pre-trained model and ensemble classifiers	2025	SVD	Healthy - 587 Hyperfunctional Dysphonia - 146 Vocal Fold Paresis - 85	Class, Male, Female Healthy, 227, 260 Hyperfunctional dysphonia, 32, 114 Vocal fold paresis, 25, 60	284	434	FALSE
An Ensemble Approach to Multi-Class Classification of Vocal Disorders: Laryngocele and Vox Senilis	2024	SVD	Healthy - 28 Vox Senilis - 14 Laryngozele - 3	Class,Male,Female Laryngozele,3,0 Vox Senilis, 8, 6 Healthy, 15, 13	26	19	TRUE
Binary and Multiclass Classification of Dysphonia Using Whisper Encoder and One-Dimensional Convolutional Neural Network	2025	Hungarian dataset (Unclear which one, so considered custom)	Healthy - 178 Functional Dysphonia - 83 Organic Dysphonia - 178	Class, Male, Female Organic Dysphonia, 81, 98 Functional Dysphonia, 21, 62 Healthy, 86, 93	188	253	FALSE
Pathological Voice Detection and Classification Based on Multimodal Transmission Network	2025	SVD	Healthy - 613 Paralysis - 205 Laryngitis - 105 Reinke Edema - 64 SD - 62 Polyp - 44 Leukoplakia - 41 Carcinoma - 22 Nodule - 17 Cyst - 6	Class, Male, Female Healthy, ?, ? Paralysis, 74, 131 Laryngitis, 66, 39 Reinke Edema, 7, 57 SD, 22, 40 Polyp, 25, 19 Leukoplakia, 27, 14 Carcinoma, 21, 1 Nodule, 4, 13 Cyst, 1, 5	147	227	FALSE
Towards an explainable Artificial intelligence system for voice pathology identification and post-treatment characterisation	2025	Custom	Nodule - 15 Polyp - 36 Cysts - 18	Class, Male, Female Nodule, 0, 15 Poly, 0, 36 Cysts, 0, 18 No male data was used as the number of samples in male were too low			FALSE
Wavelet-based methodology for non-invasive detection and multiclass classification of voice disorders: a comprehensive study across multilingual datasets	2024	SVD, PdA, AVPD, MEEI	SVD Healthy - 262 Cyst - 6 Paralysis - 195 Polyp - 43 PdA Healthy - 239 Cyst - 20 Paralysis - 18 Polyp - 28 AVPD Healthy - 118 Cyst - 13 Paralysis - 32 Polyp - 30 MEEI Healthy - 53 Cyst - 10 Paralysis - 66 Polyp - 19	NA			FALSE
							5

## Sheet: Groups of diagnostic labels
Name	Year	Databases	Classification Labels	Constructs supersets (from base classes in data)	Benign mucosal disease	Benign Phonotraumatic Lesions (Phonotrauma)	Functional	Inflammatory	Laryngeal Pathologies	Mass Lesions	Morphological Alteration	Neurological and muscular	Neurological Disease	Non-structural dysphonia	Organic	Organo-functional	Other vocal diseases	Pathological disorders	Physiological	Structural Dysphonia
A Deep Multimodal Voice Pathology Classifier with Electroglottographic Signal Processing Capabilities	2022	SVD - manually selected samples	Normal - 687 Laryngitis - 140 Hyperfunctional Dysphonia - 204 Recurrent Laryngeal Nerve Paralysis - 210	FALSE
A Dimensionality Reduction Based Efficient Multiple Voice Disease Recognition Scheme Using Mel-Frequency Cepstral Coefficients and K-Nearest Neighbors Algorithm	2022	SVD	Dysphonia - 52 Laryngitis - 123 Renkei's Edema - 52 Healthy - 140	FALSE
A Group Decision Optimization Analogy-Based Deep Learning Architecture for Multiclass Pathology Classification in a Voice Signal	2021	VOICED	Healthy - 55 Hyperkinetic Dypshonia - 72 Hypokinetic Dysphonia - 41 Reflux Laryngitis - 38	FALSE
A Modular Deep Learning Architecture for Voice Pathology Classification	2023	FEMH 2019 Challenge	Phonotrauma - 100 Functional Dysphonia - 100 Vocal Palsy - 100 Laryngeal Neoplasm - 100	FALSE
A Multi-Representation Ensemble Approach to Classifying Vocal Diseases	2018	FEMH 2018 Challenge	Normal - 50 Vocal Nodules, Polyps, Cysts - 60 Laryngeal Neoplasm - 40 Unilateral Vocal Paralysis - 50	FALSE (Vocal Nodules, Polyps, Cysts) is a class in the dataset
A Robust Approach of Estimating Voice Disorder Due to Thyroid Disease	2021	Custom dataset	Normal - 75 Hypothyroidism - 120 Hyperthyroidism - 13	FALSE
An efficient voice pathology classification scheme based on applying multi-layer linear discriminant analysis to wavelet packet-based features	2014	MEEI	Normal - 53 A-P squeezing - 72 Gastric Reflux - 48 Hyperfunction - 85	FALSE
Analysis and Classification of Voice Pathologies Using Glottal Signal Parameters	2016	Custom dataset	Normal - 11 Nodules - 12 Vocal fold paralysis - 8	FALSE (But they have detailed description of diseases in the paper)
Application for detecting depression, Parkinson's disease and dysphonic speech	2021	Custom dataset	Parkinsons - 83 Dysphonia - 261 Depression - 107	FALSE
Artificial intelligence for the recognition of benign lesions of vocal folds from audio recordings.	2023	Custom dataset	Cysts - 69 Oedemas - 112 Nodules - 141 Polyps - 96	FALSE
Automatic And Perceptual Discrimination Between Dysarthria, Apraxia of Speech, and Neurotypical Speech	2021	Custom dataset	Neurotypical - 29 Dysarthria - 20 Apraxia of Speech - 10	FALSE (Although they mention that out of 20 patients with dysarthria, 14 have Parkinson's and 6 have ALS)
Automatic discrimination of several types of speech pathologies	2019	Custom datasets? (the datasets have names, but I don't think they are public)	Voice disorder (morphological alteration) - 122 Voice disorder (functional dysphonia) - 68 Voice disorder (recurrent paresis) - 73 Depression - 55 Parkinsons - 76 Healthy - 190	TRUE							Tumors at different points of vocal tract, Gastroesophageal reflux disease (GERD), chronical inflammation of larynx, cysts, tractional stenosis, vocal node, laryngitis, laryngeal paralysis, closure insufficiency
AUTOMATIC IDENTIFICATION OF DYSPHONIAS USING MACHINE LEARNING ALGORITHMS	2023	SVD, VOICED	Hypofunction - 55 Hyperfunction - 64 Euphony - 74	FALSE
Automatic Separation of Various Disease Types by Correlation Structure of Time Shifted Speech Features	2018	Custom datasets? (the datasets have names, but I don't think they are public)	Voice disorder (morphological alteration) - 122 Voice disorder (functional dysphonia) - 68 Voice disorder (recurrent paresis) - 73 Depression - 55 Parkinsons - 76 Healthy - 190	TRUE							Tumors at different points of vocal tract, Gastroesophageal reflux disease (GERD), chronical inflammation of larynx, cysts, tractional stenosis, vocal node, laryngitis, laryngeal paralysis, closure insufficiency
ByoVoz Automatic Voice Condition Analysis System for the 2018 FEMH Challenge	2018	FEMH 2018 Challenge	Normophonic - 50 Phonotrauma - 50 Glottis neoplasm - 50 Unilateral vocal paralysis - 50	FALSE
Classification of laryngeal diseases including laryngeal cancer, benign mucosal disease, and vocal cord paralysis by artificial intelligence using voice analysis.	2024	Custom dataset All women were excluded Vowel /a/ and /pa/ repeated 5 times was collected	Laryngeal cancer - 30 Vocal fold paralysis - 97 Benign mucosal disease - 81 Healthy - 155	TRUE	Vocal polyp, vocal nodule, granuloma, reinke's edema
Classification of voice disorders using i-Vector analysis	2018	SVD	Dysphonia - 75 Vocal fold paralysis - 75 Laryngitis - 75 Normal - 75	FALSE
Class-imbalanced voice pathology classification: Combining hybrid sampling with optimal two-factor random forests	2022	MEEI	Vocal fold paralysis - 67 Vocal fold edema - 43 Vocal fold polyps - 20 Vocal fold nodules - 19 Other vocal diseases - 24 (not specified) Normal - 53	TRUE													Unspecified
Combined Generative Adversarial Network and Fuzzy C-Means Clustering for Multi-Class Voice Disorder Detection with an Imbalanced Dataset	2020	SVD, VOICED	Class, SVD, VOICED Healthy, 869, 58 Hyperkinetic Dysphonia, 213, 70 Hypokinetic Dysphonia, 16, 41 Reflux Laryngitis, 140, 39	FALSE
Combining acoustic features and medical data in deep learning networks for voice pathology classification	2021	FEMH 2019 Challenge	Phonotrauma - 100 Functional Dysphonia - 100 Vocal Palsy - 100 Laryngeal Neoplasm - 100	FALSE
Continuous Speech for Improved Learning Pathological Voice Disorders	2022	FEMH and FEMH 2018 Challenge	Functional dysphonia - 200 Neoplasm - 285 Phonotrauma - 1573 Vocal Palsy - 348	FALSE
Deep Learning Application for Vocal Fold Disease Prediction Through Voice Recognition: Preliminary Development Study	2021	Custom dataset	Normal - 189 Vocal atrophy - 224 Unilateral vocal paralysis - 50 Organic vocal fold lesions - 248 Adductor spasmodic dypshonia - 30	FALSE
Deep-learning in Identification of Vocal Pathologies	2020	SVD	Control - 194 Dysphonia - 69 Laryngitis Chronica - 41 Vocal Fold Paralysis - 169	FALSE
Demographic and Symptomatic Features of Voice Disorders and Their Potential Application in Classification Using Machine Learning Algorithms	2018	Custom dataset	Neoplasm - 100 Phonotrauma - 508 Palsy - 153	TRUE		Vocal nodules, polyps, and cysts
Detecting multiple system atrophy, Parkinson and other neurological disorders using voice analysis	2017	Custom dataset	Multiple System Atrophy - 9 Parkinsons - 9 Neurological Disorder - 9 (3 Functional Neurological Disorders, 1 Somatization, 1 Dystonia, 2 Cervical Dystonia, 1 Essential Tremors, 1 Generalized Paroxysmal Dystonia)	TRUE									Functional neurological disorder, somatization, dystonia, cervical dystonia, essential tremors, generalized paroxysmal dystonia
Detection and Classification of Categories of Dysphonia Using Convolutional Neural Network	2024	SVD	Functional - 414 Organic - 459 Organofunctional - 112 Healthy - 687 (They group the pathologies from SVD into these)	TRUE			Dysphonia, Functional dysphonia, hyperfunctional dysphonia, hypofunctional dysphonia, hypotonic dysphonia, mutational falsetto, psychogenic dysphonia, psychogenic microphony, open rhinophonia, closed rhinophonia, mixed rhinophonia								Vocal fold carcinoa, epiglottis carcinoa, carcinoma in situ, median cervical cyst, vallecular cyst, chondroma, cordectomy, laryngocele, monochroditis, papilloma, contact pachydermia, recurrent paralysis, hypopharyngeal tumor, laryngeal tumor, nasopharyngeal tumor, intubation granuloma, intubation damage, amyotrophic lateral sclerosis, bulbar paralysis, diffuse idiopathic skeletal hyperostosis, ga…	Cyst, reinke's edema, granuloma, phonation nodule, vocal fold polyp, leukoplakia
Detection and classification of voice pathology using feature selection	2014	MEEI	Normal - 53 Pathological - 173 (the subtotals don't add up) Vocal Nodules - 20 Vocal Polyp - 20 Keratosis - 26 Adductor - 22 Paralysis - 71 From [M. Markaki and Y. Stylianou, “Voice Pathology Detection and Discrimination Based on Modulation Spectral Features,” IEEE Trans. Speech Audio Process, vol. 19, no. 7, pp. 1983-1948, 2011]	FALSE
Detection of Speech Related Disorders by Pre-trained Embedding Models Extracted Biomarkers	2022	Probably custom, but it's not explicit at all	Depression - 131 Parkinsons - 85 Organic and Functional Voice Disorder - 262 Healthy - 228	FALSE
Developing an Artificial Intelligence Tool to Predict Vocal Cord Pathology in Primary Care Settings	2022	SVD and custom	Normal Inflammatory Mass Lesions Neurological and Muscular They group different pathologies into these labels. Class,SVD,Custom Normal,25,60 Unilateral Paralysis,28,105 ADSD,32,160 Mass lesions,26,71 Laryngitis,4,13, Muscle Tension,x,66	TRUE				chronic laryngitis, reinke's edema		polyp, nodules, cancer, papilloma, granuloma, cysts		adductor spasmodic dysphonia, benign essential tremor, muscle tension dysphonia, Parkinson's disorder, unilateral paralysis, bilateral paralysis, idiopathic vocal cord bowing, presbylarynges
Diagnosing Voice Disorder with Machine Learning	2018	FEMH (but uncertain which one or if custom). Possibly FEMH 2018 challenge dataset based on description and acknowledgment of Big Data Cup competition	Normal - 50 Following numbers are unspecified in the paper but we can get these from other descriptions of FEMH2018 Vocal Nodules, Polyps, Cysts - 60 Laryngeal Neoplasm - 40 Unilateral Vocal Paralysis - 50	FALSE
Discrimination between pathological voice categories using Matching Pursuit	2015	MEEI	Adductor - 19 Keratosis - 27 Paralysis - 67 Vocal Nodules - 19 Vocal Polyps - 20	FALSE
Disease Delineation for Multiple Sclerosis, Friedreich Ataxia, and Healthy Controls Using Supervised Machine Learning on Speech Acoustics	2023	Custom dataset	Multiple sclerosis - 112 Friedreich Ataxia - 73 Healthy - 229	FALSE
Disordered Voice Classification using SVM and Feature Selection using GA	2016	Probably custom, but it's not explicit at all	Normal - 30 Pathological disorders - 15 (swelling, inflammation, nodules, polyps, cysts, vocal cord paralysis) Neurological disorders - 15 (Parkinson's, trauma, brain tumors)	TRUE									Parkinson's trauma, brain tumors					swelling, inflammation, nodules, polyps, cysts, vocal cord paralysis
DNN-based Approach to Detect and Classify Pathological Voice	2018	FEMH 2018 Challenge, and possibly MEEI? (referred in conclusion only)	Normal - 50 Following numbers are unspecified in the paper but we can get these from other descriptions of FEMH2018 Vocal Nodules, Polyps, Cysts - 60 Laryngeal Neoplasm - 40 Unilateral Vocal Paralysis - 50	FALSE
Dual-Tree Complex Wavelet Packet Transform for Voice Pathology Analysis	2020	MEEI, SVD	Class,MEEI,SVD Vocal nodules/Cysts, 19, 6 Paralysis, 67, 194 Polyp, 20, 44 Only binary classification task includes normal vs pathological which is ignored here	FALSE
End-to-end deep learning classification of vocal pathology using stacked vowels	2023	SVD	Healthy - 687 Hyperfunctional dysphonia - 207 Laryngitis - 127	FALSE
Ensemble and Multimodal Learning for Pathological Voice Classification	2021	FEMH (Custom)	Neoplasm - 99 Phonotrauma - 366 Vocal Palsy - 124	FALSE
FEMH Voice Data Challenge: Voice disorder Detection and Classification using Acoustic Descriptors	2018	FEMH 2018 Challenge	Normal - 50 Phonotrauma - 60 Neoplasm - 40 Vocal Palsy - 50	FALSE
Glottal Signal Parameters as features set for Neurological voice disorders diagnosis using K-Nearest Neighbors (KNN)	2018	SVD	Normal - 40 PD - 40 SD - 40	FALSE
Hierarchical Classification and System Combination for Automatically Identifying Physiological and Neuromuscular Laryngeal Pathologies.	2017	MEEI	Healthy - 36 Vocal fold edemas or nodules - 59 Unilateral vocal fold paralysis - 59	FALSE
Hierarchical Multi-Class Classification of Voice Disorders Using Self-Supervised Models and Glottal Features	2023	SVD	Healthy - 587 Hyperfunctional Dysphonia - 146 Vocal Fold Paresis - 85	FALSE
Multi-class Machine Learning Detection of Edema, Vocal Paralysis and Vocal Nodules through Voice	2024	Custom dataset	Edema - 35 Vocal Cord Paralysis - 70 Vocal Nodules - 70 Healthy - 70	FALSE
Multiclass recognition of Alzheimer's and Parkinson's disease using various machine learning techniques: A study	2022	Custom dataset	healthy, Alzheimers, Parkinsons Unspecified breakdown	FALSE
Multifeature Fusion Method with Metaheuristic Optimization for Automated Voice Pathology Detection	2024	SVD	Cordectomy, Dysphonia, Front Lateral Partial Resection, Contact Pachyderma, Laryngitis, Lukoplakia, Pure Breath (Reinke Odem), Recurrent Laryngeal Paralysis, Vocal Fold Polyp, Vox Senilis 100 samples from each class	FALSE
Multilabel voice disorder classification using raw waveforms	2024	SVD	Healthy - 687 Vox Senilis - 23 Central Laryngeal Motion Disorder - 11 Dysphonia - 70 Laryngitis - 82 Reinke's Edema - 34 Multiple diagnosis per sample Dysphonia+Laryngitis - 5 Laryngitis + Reinke's Edema - 10	FALSE
Multiple voice disorders in the same individual: Investigating handcrafted features, multi-label classification algorithms, and base-learners	2023	SVD	Healthy - 686 Vox Senilis - 22 Central Laryngeal Motion Disorder - 10 Dysphonia - 69 Laryngitis - 81 Reinke's Edema - 33 Multiple diagnosis per sample Dysphonia+Laryngitis - 4 Laryngitis + Reinke's Edema - 9	FALSE
Multitask and Transfer Learning Approach for Joint Classification and Severity Estimation of Dysphonia	2024	Custom dataset	Healthy - 179 Organic - 179 Functional - 83 They also have breakdown by severity	FALSE
Novel Multi Center and Threshold Ternary Pattern Based Method for Disease Detection Method Using Voice	2020	SVD	Healthy, Cordectomy, Frontal resection, and Spastic Dysphonia No breakdown provided	FALSE
On the use of cepstral coefficients, multilayer perceptron networks and Gaussian mixture models for Vocal Fold Edema diagnosis	2013	MEEI	Normal - 53 Edema - 21 Others (Nodules, Cysts, Vocal Fold Paralysis) - 21	TRUE													Nodules, Cysts, Vocal Fold Paralysis
OPTIMIZATION OF DUAL-TREE COMPLEX WAVELET PACKET BASED ENTROPY FEATURES FOR VOICE PATHOLOGIES DETECTION	2020	MEEI	Vocal Nodules - 19 Vocal Paralysis - 67 Vocal Polyp - 20	FALSE
Organic voice pathology classification	2017	MEEI	Polyp - 10+5 = 15 Edema - 4 + 2 = 6 Nodule - 3 + 2 = 5	FALSE
Parameterization of Sequence of MFCCs for DNN-based voice disorder detection	2018	FEMH 2018 Challenge	Normal - 50 Phonotrauma - 60 Neoplasm - 40 Vocal Palsy - 50	FALSE
Parkinson's disease and cleft lip and palate of pathological speech diagnosis using deep convolutional neural networks evolved by IPWOA	2022	CIEMPIESS, PC-GITA and CLP -GPRS	Healthy - 58 (CLP) + 50 (PC-GITA) = 100 CLP - 135 PD - 50	FALSE
Pathological voice classification system based on CNN-BiLSTM network using speech enhancement and multi-stream approach	2024	MEEI	Subset 1 Nodules - 20 Paralysis - 58 Polypoid - 25 Subset 2 A-P Squeezing - 30 Gastric Reflux - 30 Ventricular compression - 25	FALSE
Pathological Voice Classification Using Mel-Cepstrum Vectors and Support Vector Machine	2018	FEMH 2018 Challenge	Normal - 50 Phonotrauma - 60 Neoplasm - 40 Vocal Palsy - 50	FALSE
Pathological Voice Classification Using Multiresolution Time Series Classification Network	2022	MEEI, SVD, HUPA and custom	Healthy - 522 Neuromuscular - 493 Structural - 485	FALSE
Phonation and articulation analyses in laryngeal pathologies, cleft lip and palate, and parkinsons disease	2017	MEEI, CLP-GPRS, PC-GITA	Healthy - 53 (MEEI), 59 (CLP-GPRS), 50 (PC-GITA) Laryngeal Pathologies - 173 CLP - 144 PD - 50	TRUE					Unspecified Even searched the referenced article: Parsa, V., & Jamieson, D. G. (2001). Acoustic Discrimination of Pathological Voice: Sustained Vowels Versus Continuous Speech. Journal of Speech, Language, and Hearing Research, 44(2), 327.
Relevant pitch features selection for voice disorders families classification	2022	LURCO lab - DPV (They say it is public)	Normal - 60 Structural diseases of larynx - 50 Neurological disorders affecting voice - 50 other disorders affecting the voice - 50	FALSE
Separation of Several Illnesses Using Correlation Structures with Convolutional Neural Networks	2021	Custom dataset	Depression - 91 Organic Dysphonia -167 Functional Dysphonia - 68 Parkinsons - 80 Healthy - 140	FALSE
The accuracy of an Online Sequential Extreme Learning Machine in detecting voice pathology using the Malaysian Voice Pathology Database	2023	Custom dataset	Healthy - 252 Structural Dysphonia - 112 Non-Structural Dysphonia - 54	TRUE										Unilateral vocal fold palsy, spasmodic dysphonia, bilateral vocal fold palsy, voice tremor, presbylarynx, primary muscle tension dysphonia, puberphonia, psychogenic dysphonia						Malignant lesion, Premalignant lesion, Benign lesion, Vocal Fold cyst, vocal fold polyp, vocal fold nodule, laryngeal amyloidosis, recurrent respiratory papillomatosis, sulcus vocalis, inflammatory lesion, laryngopharyngeal reflux, tuberculosis laryngitis, funcal laryngitis, laryngitis, vocal fold edema, laryngeal perichondritis
The UCD System for the 2018 FEMH Voice Data Challenge	2018	FEMH 2018 Challenge	Normal - 50 Phonotrauma - 60 Neoplasm - 40 Vocal Palsy - 50	FALSE
Toward Real-World Voice Disorder Classification	2023	FEMH (Custom)	Healthy - 108 Glottic Neoplasm - 112 Benign structural diseases - 303 (vocal nodules, polyps, cysts)	FALSE
Transfer Learning Approach for Differentiating Parkinson’s Syndromes Using Voice Recordings	2024	https://doi.org/10.6084/m9.figshare.7628819.v1	PD - 838 Multiple system atrophy - 678 Progressive supranuclear palsy - 590 Healthy - 1034	FALSE
Transfer Learning with AudioSet to Voice Pathologies Identification in Continuous Speech	2019	SVD	Dysphonia - 70 Chronic Laryngitis - 82 Vocal Fold Paralysis - 76 Healthy - 78	FALSE
Unveiling Dysphonia: Voice Disorder Classification with Stacking Ensemble Learning Method Utilizing MFCC	2024	VOICED	Healthy - 57 Hyperkinetic Dysphonia - 72 Hypokinetic Dysphonia - 40 Reflux Laryngitis - 38	FALSE
Vocal folds pathologies classification using Naive Bayes Networks	2017	SVD	Normal - 40 SD - 40 Vocal fold paralysis - 40	FALSE
Voice Disorder Multi-Class Classification for the Distinction of Parkinson's Disease and Adductor Spasmodic Dysphonia	2023	Custom dataset	PD and Healthy - 51 each Adductor Spasmodic Dysphonia and Healthy - 60 each	FALSE
Voice pathologies identification speech signals, features and classifiers evaluation	2015	MEEI	Physiological disorders - 59 Neuromuscular disorders - 59 Healthy - 36	TRUE								Vocal fold unilateral paralysis							Vocal fold nodules, Vocal fold edema
Voice Pathology Analysis using DT-CWPT and ReliefF Algorithm	2019	MEEI, SVD	Class, MEEI, SVD Vocal Nodules/Cysts, 19, 6 Paralysis, 67, 194 Polyp, 20, 44	FALSE
Voice Pathology Detection and Multi-classification Using Machine Learning Classifiers	2020	MEEI	Normal - 53 Nodule - 19 Polyp - 20 Paralysis - 67 Cyst - 44	FALSE
Voice pathology detection by using the deep network architecture	2021	SVD and custom	SVD Healthy - 37 Dysphonia - 110 Vocal Fold Polyp - 39 Custom Healthy - 17 Vocal Fold Polyp - 15 Vocal Fold Cyst - 16 Sulcus Vocalis - 12	FALSE
Voice Pathology Distinction Using Autoassociative Neural Networks	2017	SVD	Hyperfunctional dysphonia - 211 Laryngitis - 139 Recurrent Laryngeal Nerve Paralysis - 212 Healthy - 562	FALSE
VoiceLens: A multi-view multi-class disease classification model through daily-life speech data	2022	SVD	NA They mentioned (Laryngeal Cancers, Dish-Syndrome, and Parkinson’s disease) in one location and (Parkinson’s, Alzheimer’s, Heart Diseases, Laryngeal Cancers, etc.) in another location. Neither with count of samples	FALSE
Wavelet sub-band features for voice disorder detection and classification	2020	SVD, PdA, AVPD, MEEI	Healthy - 672 Cyst - 49 Paralysis - 297 Polyp - 116	FALSE
A hybrid approach for binary and multi-class classification of voice disorders using a pre-trained model and ensemble classifiers	2025	SVD	Healthy - 587 Hyperfunctional Dysphonia - 146 Vocal Fold Paresis - 85	FALSE
An Ensemble Approach to Multi-Class Classification of Vocal Disorders: Laryngocele and Vox Senilis	2024	SVD	Healthy - 28 Vox Senilis - 14 Laryngozele - 3	FALSE
Binary and Multiclass Classification of Dysphonia Using Whisper Encoder and One-Dimensional Convolutional Neural Network	2025	Hungarian dataset (Unclear which one, so considered custom)	Healthy - 178 Functional Dysphonia - 83 Organic Dysphonia - 178	FALSE
Pathological Voice Detection and Classification Based on Multimodal Transmission Network	2025	SVD	Healthy - 613 Paralysis - 205 Laryngitis - 105 Reinke Edema - 64 SD - 62 Polyp - 44 Leukoplakia - 41 Carcinoma - 22 Nodule - 17 Cyst - 6	FALSE
Towards an explainable Artificial intelligence system for voice pathology identification and post-treatment characterisation	2025	Custom	Nodule - 15 Polyp - 36 Cysts - 18	FALSE
Wavelet-based methodology for non-invasive detection and multiclass classification of voice disorders: a comprehensive study across multilingual datasets	2024	SVD, PdA, AVPD, MEEI	SVD Healthy - 262 Cyst - 6 Paralysis - 195 Polyp - 43 PdA Healthy - 239 Cyst - 20 Paralysis - 18 Polyp - 28 AVPD Healthy - 118 Cyst - 13 Paralysis - 32 Polyp - 30 MEEI Healthy - 53 Cyst - 10 Paralysis - 66 Polyp - 19	FALSE
				13	out of these 2 do not provide the breakdown of their superset

## Sheet: Database Characteristics
Paper	Database	Number of channels	Background noise (dB)	Microphone	Audio Interface	Software	Sampling rate; bit depth	Bit depth	Further information source (referenced):
Wavelet sub-band features for voice disorder detection and classification	AVPD	NA	Unspecified except recordings completed 'in a sound treated room'	Unspecified beyond "All recordings were done by keeping a fixed distance of 15 cm between mouth and microphone and stored in two different audio formats"	Computerized Speech Lab model 4500 (CSL 4500)	Computerized Speech Lab model 4500 (CSL 4500), a product of KayPENTAX (Montvale, NJ, USA)	48kHz	16 bit	Mesallam, T. A., Farahat, M., Malki, K. H., Alsulaiman, M., Ali, Z., Al-Nasheri, A., & Muhammad, G. (2017). Development of the arabic voice pathology database and its evaluation by using speech features and machine learning algorithms. Journal of healthcare engineering, 2017(1), 8783751.
Parkinson's disease and cleft lip and palate of pathological speech diagnosis using deep convolutional neural networks evolved by IPWOA	CIEMPIESS	NA	Recordings made from Mexican radio programs, "recordings should be made by one person with no background noises"	NA	NA	NA	16kHz	16 bit	Hernández-Mena, C. D., & Herrera-Camacho, J. A. (2014). Ciempiess: A new open-sourced mexican spanish radio corpus. In LREC (Vol. 14, pp. 371-375).
Parkinson's disease and cleft lip and palate of pathological speech diagnosis using deep convolutional neural networks evolved by IPWOA; Phonation and articulation analyses in laryngeal pathologies, cleft lip and palate, and parkinsons disease	CLP-GPRS	NA	"Recordings were performed in a quiet room"	Omnidirectional (unspecified)	Professional audio card (unspecified)		44.1kHz	16 bit	Orozco-Arroyave, J. R., Vargas-Bonilla, J. F., Vásquez-Correa, J. C., Castellanos-Domínguez, C. G., & Nöth, E. (2016). Automatic detection of hypernasal speech of children with cleft lip and palate from spanish vowels and words using classical measures and nonlinear analysis. Revista Facultad de Ingeniería Universidad de Antioquia, (80), 109-123.
A Multi-Representation Ensemble Approach to Classifying Vocal Diseases; ByoVoz Automatic Voice Condition Analysis System for the 2018 FEMH Challenge; (Query) Diagnosing Voice Disorder with Machine Learning; DNN-based Approach to Detect and Classify Pathological Voice; (Query) Ensemble and Multimodal Learning for Pathological Voice Classification; FEMH Voice Data Challenge: Voice disorder Detectio…	FEMH 2018 Challenge	NA	40-45 dBa	"High-quality microphones"	NA	NA	44.1kHz	16 bit
A Modular Deep Learning Architecture for Voice Pathology Classification; Combining acoustic features and medical data in deep learning networks for voice pathology classification; Continuous Speech for Improved Learning Pathological Voice Disorders; (FEMH year undefined) Toward Real-World Voice Disorder Classification	FEMH 2019 Challenge	NA	40-45 dBa	"High-quality microphones"	NA	NA	44.1kHz	16 bit	Hung, C. H., Wang, S. S., Wang, C. T., & Fang, S. H. (2022). Using SincNet for learning pathological voice disorders. Sensors, 22(17), 6634.
Automatic discrimination of several types of speech pathologies; Application for detecting depression, Parkinson's disease and dysphonic speech	Hungarian Speech Disorder Database	NA	NA	External USB sound card and clip-on microphone (not specified)	NA	NA	44kHz	16 bit	D. Sztahó, G. Kiss, and M. G. Tulics, “Deep Learning Solution for Pathological Voice Detection using LSTM-based Autoencoder Hybrid with Multi-Task Learning,” in Proceedings of the 14th International Joint Conference on Biomedical Engineering Systems and Technologies (BIOSTEC 2021), 2021, vol. 4, pp. 135–141
Pathological Voice Classification Using Multiresolution Time Series Classification Network	HUPA	NA	NA	NA	NA	NA	25kHz; 16-bit	NA	Zhang, Y., Qian, J., Zhang, X., Xu, Y., & Tao, Z. (2022). Pathological Voice Detection Using Joint Subsapce Transfer Learning. Applied Sciences, 12(16), 8129. https://doi.org/10.3390/app12168129
Relevant pitch features selection for voice disorders families classification	Database of Pathological Voices (DPV)- LURCO lab	NA	"Recordings are are made by speech therapists in their office, with varying quality"; problems noted: 50 Hz noise, hiss, computer sound, limited sound bandwidth, various parasites	Microphones of diverse quality	NA	NA	NA	NA	https://www.unadreo.org/lurco/les-erus-en-detail/eru-15-nouveaux-outils-danalyse-de-la-qualite-de-la-voix/eru-15-projet-base-de-donnees-de-voix/
An efficient voice pathology classification scheme based on applying multi-layer linear discriminant analysis to wavelet packet-based features; Class-imbalanced voice pathology classification: Combining hybrid sampling with optimal two-factor random forests; Detection and classification of voice pathology using feature selection; Discrimination between pathological voice categories using Matching…	MEEI	NA	NA	NA	KayPENTAX’s video-laryngeal stroboscopic system.	NA	25 kHz or 50 kHz	16 bit
The accuracy of an Online Sequential Extreme Learning Machine in detecting voice pathology using the Malaysian Voice Pathology Database	Malaysian Voice Pathology Database (MVPD)	NA	"Noise-free environment"	Sixth-generation iPOD® portable media player	NA	OperaVOX™ software	NA	NA
Multiclass classification of Parkinsons disease using different classifiers and LLBFS feature selection algorithm	Patient Voice Analysis (PVA)									Ultimately excluded
Parkinson's disease and cleft lip and palate of pathological speech diagnosis using deep convolutional neural networks evolved by IPWOA; Phonation and articulation analyses in laryngeal pathologies, cleft lip and palate, and parkinsons disease	PC-GITA	NA	"Noise controlled conditions in a sound proof booth"	Shure SM 63L dynamic omnidirectional microphone	M-Audio, Fast Track C400 audio card	NA	44.1kHz	16 bit	Orozco-Arroyave, J. R., Arias-Londoño, J. D., Vargas-Bonilla, J. F., Gonzalez-Rátiva, M. C., & Nöth, E. (2014, May). New Spanish speech corpus database for the analysis of people suffering from Parkinson's disease. In Lrec (pp. 342-347).
Wavelet sub-band features for voice disorder detection and classification	PdA	NA	"Some recordings with high background noise or unrecognisable vocalisation"	NA	NA	NA	25kHz	16 bit	Godino-Llorente, J.I., Osma-Ruiz, V., Sáenz-Lechón, N. et al. Acoustic analysis of voice using WPCVox: a comparative study with Multi Dimensional Voice Program. Eur Arch Otorhinolaryngol 265, 465–476 (2008). https://doi.org/10.1007/s00405-007-0467-x
A Deep Multimodal Voice Pathology Classifier with Electroglottographic Signal Processing Capabilities; A Dimensionality Reduction Based Efficient Multiple Voice Disease Recognition Scheme Using Mel-Frequency Cepstral Coefficients and K-Nearest Neighbors Algorithm; AUTOMATIC IDENTIFICATION OF DYSPHONIAS USING MACHINE LEARNING ALGORITHMS; Classification of voice disorders using i-Vector analysis; C…	SVD	NA	NA	NA	NA	NA	50kHz	16 bit
Voice pathology detection by using the deep network architecture	VD	NA	45- 60dB	Shure SM58 unidirectional dynamic microphone	EMU-Tracker Pre	NA	44.1kHz	16 bit	A New Approach for Detection of Pathological Voice Disorders with Reduced Parameters
A Group Decision Optimization Analogy-Based Deep Learning Architecture for Multiclass Pathology Classification in a Voice Signal; AUTOMATIC IDENTIFICATION OF DYSPHONIAS USING MACHINE LEARNING ALGORITHMS; Combined Generative Adversarial Network and Fuzzy C-Means Clustering for Multi-Class Voice Disorder Detection with an Imbalanced Dataset; Unveiling Dysphonia: Voice Disorder Classification with S…	VOICED	NA	<30dB	Vox4Health (mobile device microphone), 20cm from mouth, 45 degrees	Vox4Health installed on Samsung Galaxy S4, Android version 5.0.1	NA	8kHz	32 bit	U. Cesari, G. De Pietro, E. Marciano, C. Niri, G. Sannino, and L. Verde. A new database of healthy and pathological voices. Computers & Electrical Engineering, vol. 68, pp. 310-321, 5 2018.
A Robust Approach of Estimating Voice Disorder Due to Thyroid Disease	Custom	NA	NA	NA	NA	NA	44.1kHz	NA
Analysis and Classification of Voice Pathologies Using Glottal Signal Parameters	Custom	NA	NA ("In a doctor's office" is only specification provided)	Omnidirectional	NA	"Dr Speech Software" (PowerSourcing) for recording, Aparat and Praat for parameter extraction	NA	NA
Artificial intelligence for the recognition of benign lesions of vocal folds from audio recordings.	Custom	NA	< 30 dB SPL	Shure model SM48 microphone (Evanston IL) positioned at an angle of 45° at a distance of 20 cm from the patient’s mouth	Computerized Speech Lab, model 4300B, from Kay Elemetrics (Lincoln Park, NJ, USA) for recording	MatLab R2019b, the MathWorks, Natick MA, USA for analysis	50kHz	NA
Automatic And Perceptual Discrimination Between Dysarthria, Apraxia of Speech, and Neurotypical Speech	Custom	NA	NA	NA	NA	NA	44.1kHz (followed by downsampling to 16kHz)	NA
Automatic Separation of Various Disease Types by Correlation Structure of Time Shifted Speech Features	Custom? (Phonation disorder Speech Database (PSDb), Depressed Speech Database (DSBb) and Parkinson's Speech Database (PSDb)	NA	NA	NA	NA	NA	NA	NA
Classification of laryngeal diseases including laryngeal cancer, benign mucosal disease, and vocal cord paralysis by artificial intelligence using voice analysis.	Custom	NA	<45 dB HL	Shure-Prolog SM48 microphone located at a distance of 10–15 cm from the mouth and an angle of 90 degree	Kay Computer Speech Lab (CSL) (Model 5121; KayPentax, Lincoln Park, NJ, USA);	MDVP 5121 (version 3.3.0)	50kHz	NA
Deep Learning Application for Vocal Fold Disease Prediction Through Voice Recognition: Preliminary Development Study	Custom	NA	40-45dB	High quality microphone with a digital amplifier	NA	NA	44.1kHz	16 bit
Demographic and Symptomatic Features of Voice Disorders and Their Potential Application in Classification Using Machine Learning Algorithms	Custom	NA	NA	NA	NA	NA	NA	NA
Detecting multiple system atrophy, Parkinson and other neurological disorders using voice analysis	Custom	NA	"No restrictions regarding the recording conditions"	Smartphone or tablet recordings	NA	NA	NA	NA
Detection of Speech Related Disorders by Pre-trained Embedding Models Extracted Biomarkers	Custom?	NA	NA	NA	NA	NA	16kHz	16 bit
Developing an Artificial Intelligence Tool to Predict Vocal Cord Pathology in Primary Care Settings	Custom	NA	"Minimised background noise"	Smartphone microphone- Samsung J3 (Suwon, South Korea), iPhone 5 (Apple Inc., Cupertino, CA, USA), and iPhone 11 with estimated frequency response range of 20Hz- 20kHz	NA	NA	NA	16 bit
Diagnosing Voice Disorder with Machine Learning	Uncertain if custom	NA	NA	Model: SM58, SHURE, 15-20cm from mouth	NA	NA	44.1kHz	16 bit
Disease Delineation for Multiple Sclerosis, Friedreich Ataxia, and Healthy Controls Using Supervised Machine Learning on Speech Acoustics	Custom	NA	NA except "Speech recordings were screened prior to feature analysis to manually remove speech artefacts and background noise"	Condenser headset microphone (AKG C520, AKG Acoustic, Vienna, Austria) positioned 8-10cm from the mouth at an angle of 45◦ recorded speech	Roland Quad-capture external soundcard connected to a Dell laptop	Audacity and Redenlab	44.1kHz	NA
Disordered Voice Classification using SVM and Feature Selection using GA	Custom?	NA	NA	NA	NA	NA	NA	NA
Ensemble and Multimodal Learning for Pathological Voice Classification	Uncertain if custom (yes; samples from voice clinic in Taiwanese tertiary teaching hospital)		NA	CSL model 4150B, Kay Pentax with 15-20cm microphone-to-mouth distance	NA	NA	44.1kHz	16-bit		This is actually FEMH-2018 challenge dataset, they just haven't mentioned this anywhere but in the abstract
Investigation of the Effects of Speech Signal Length on Vocal Disorder Sorting Done Via Dynamic Pattern Modeling	Custom (NPSV)		"All signals were recorded in an acoustic noise-free room"	NA	NA	NA	16kHz	NA		Ultimately excluded
Multi-class Machine Learning Detection of Edema, Vocal Paralysis and Vocal Nodules through Voice	Custom	Mono	"On-site personnel ensured that each recording was free of unexpected noises, paying special attention to other voices"	Sennheiser e835 dynamic microphone with a cardioid polar pattern	Zoom H4n hi-definition digital recorder	AudEERING OpenSMILE tool	44.1kHz	16 bit
Multitask and Transfer Learning Approach for Joint Classification and Severity Estimation of Dysphonia	Custom	NA	Recording performed in a quiet (clinical office) environment	NA	NA	NA	16kHz	16 bit
Pathological Voice Classification Using Multiresolution Time Series Classification Network	Custom	NA	NA	OLYMPUS LS-11 linear PCM recorder	NA	NA	All recordings resampled to 25kHz	NA
Separation of Several Illnesses Using Correlation Structures with Convolutional Neural Networks	Custom	NA	Samples recorded "in a quiet room"	Clip-on microphone (unspecified)	NA	Praat used to calculate acoustic features in a 50 ms Hamming window with the time step 10 ms	44.1kHz	16 bit
Toward Real-World Voice Disorder Classification	Custom	NA	NA	Unidirectional microphone (CSL model 4150B, Kay Pentax)	NA	NA	44.1 kHz	16 bit
Transfer Learning Approach for Differentiating Parkinson’s Syndromes Using Voice Recordings	https://doi.org/10.6084/m9.figshare.7628819.v1	NA	"Room with low ambient noise"	Headset condenser microphone Opus 55 (Beyerdynamic, Heilbronn, Germany) positioned approximately 5 cm from subjects' lips	NA	NA	48kHz	16 bit
Transfer Learning with AudioSet to Voice Pathologies Identification in Continuous Speech	SVD	Stereo	NA	NA	NA	NA	50kHz	16 bit
Voice Disorder Multi-Class Classification for the Distinction of Parkinson's Disease and Adductor Spasmodic Dysphonia	Custom	NA	"Recordings were performed in a double-walled, sound-attenuated room"	Digital audio recorder (ZOOM H5) connected to a headset dynamic microphone (model WH20, by Shure Inc., Chicago, IL, USA) positioned 2–3 cm away from the mouth of the speaker		AudEERING OpenSMILE tool	44.1kHz	16 bit
Towards an explainable Artificial intelligence system for voice pathology identification and post-treatment characterisation	Custom	NA	NA	C1000S dynamic microphone (AKG, Vienna, Austria)	NA	NA	44.1kHz	NA	fixed distance of 5 cm fromthe patient’s mouth during the phonation
Continuous Speech for Improved Learning Pathological Voice Disorders	FEMH and FEMH 2018 Challenge	NA	40-45dBa	High quality microphone (SM58, Shure, IL)	NA	NA	44.1kHz	16 bit
Ensemble and Multimodal Learning for Pathological Voice Classification	FEMH (Custom)	NA	NA	High-quality microphone (CSL model 4150B, Kay Pentax), 15-20cm from mouth	NA	NA	44.1kHz	16 bit

[truncated: 2 more sheets: Protocol Checklist, Database Usage]
